# Supplementary material for: The Regulatory Role of EvfG Through Coordinated Control of Flagellar Biosynthesis and Energy Metabolism in Porcine Extraintestinal Pathogenic Escherichia coli (ExPEC)
Source: Biology (Basel). 2025 Jul 7;14(7):822. doi: 10.3390/biology14070822 (PMC12292395; doi:10.3390/biology14070822)
Supplement: Supplementary file 1 [file biology-14-00822-s001.zip › Supplementary Table S1.xlsx]

## Sheet: Supplementary Table S1
ID	Metabolite	Metab ID	level	KEGG Pathway ID	KEGG Pathway Description	Library ID	Adducts	Formula	Retention time	通路	KEGG Compound ID	Mode	KEGG Compound First Category	KEGG Compound Second Category	KEGG Pathway First Category	KEGG Pathway Second Category	HMDB Superclass	HMDB Class	M/Z	RSD	Fragmentation Score	Theoretical Fragmentation Score	Mass Error	CAS ID	HMDB Subclass	evfg_1	evfg_2	evfg_3	evfg_4	BA50_1	BA50_2	BA50_3	BA50_4	PCN033_1	PCN033_2	PCN033_3	PCN033_4	QC01	QC02	QC03
pos_1019	5-Hydroxycapsanthin-5,6-epoxide	metab_23	B(ii)	-	-	HMDB0302460	M+NH4	C39H54O5	6.5195	-	-	pos	-	-	-	-	Lipids and lipid-like molecules	Prenol lipids	620.436	0.0207998709436	0	60	7.829741125187629	-	Triterpenoids	5.005	5.086	5.052	4.565	7.024	5.211	4.802	5.363	5.065	5.257	4.96	5.241	5.962	5.974	5.979
pos_102	Lobucavir	metab_24	B(ii)	-	-	HMDB0254142	M+H, M+Na, M+H-H2O	C11H15N5O3	0.6784	-	-	pos	-	-	-	-	Organoheterocyclic compounds	Imidazopyrimidines	266.123	0.0244001609109	0	55	-6.05607	-	Purines and purine derivatives	5.028	5.36	5.057	5.145	5.818	5.394	5.411	4.821	5.594	5.273	5.506	5.503	5.42	5.418	5.438
pos_1021	PE(18:1(11Z)/14:1(9Z))	metab_26	B(ii)	map01100;map00564;map01110;map05130	Metabolic pathways;Glycerophospholipid metabolism;Biosynthesis of secondary metabolites;Pathogenic Escherichia coli infection	HMDB0009020;PW_C005068	M+2Na-H	C37H70NO8P	6.5195	代谢途径;甘油磷脂代谢;次级代谢产物的生物合成;致病性大肠杆菌感染	C00350	pos	Lipids	Phospholipids	Metabolism;Metabolism;Metabolism;Human Diseases	Global and overview maps;Lipid metabolism;Global and overview maps;Infectious disease: bacterial	Lipids and lipid-like molecules	Glycerophospholipids	732.451	0.0403421671585	0	60.7	-6.1066	-	Glycerophosphoethanolamines	6.237	6.335	6.19	6.293	6.232	6.12	6.277	6.154	6.15	6.041	6.189	6.191	5.553	5.55	5.521
pos_103	1-Aminocyclopropanecarboxylic acid	metab_35	B(ii)	map01100;map00270;map01110	Metabolic pathways;Cysteine and methionine metabolism;Biosynthesis of secondary metabolites	HMDB0036458	M+CH3OH+H, M+ACN+H, 2M+ACN+H	C4H7NO2	0.7014	代谢途径;半胱氨酸和蛋氨酸代谢;次级代谢产物的生物合成	C01234	pos	-	-	Metabolism;Metabolism;Metabolism	Global and overview maps;Amino acid metabolism;Global and overview maps	Organic acids and derivatives	Carboxylic acids and derivatives	244.129	0.00657200214951	0	34.8	-2.03678	22059-21-8	Amino acids, peptides, and analogues	5.454	5.618	5.471	5.523	5.879	5.593	5.586	5.001	5.828	5.478	5.691	5.748	5.606	5.606	5.611
pos_1035	3-(2-Heptenyloxy)-2-hydroxypropyl undecanoate	metab_41	B(ii)	-	-	HMDB0034031	M+H-H2O	C21H40O4	6.5503	-	-	pos	-	-	-	-	Lipids and lipid-like molecules	Glycerolipids	339.289	0.0102207955571	0	37.3	0.044023219922425	-	Diradylglycerols	5.565	5.747	5.706	5.91	5.577	5.53	5.666	5.728	5.618	5.767	5.492	5.779	5.6	5.608	5.602
pos_1039	13-Oxo-9,11-tridecadienoic acid	metab_45	B(ii)	-	-	LMFA01060202;HMDB0034564	2M+H	C13H20O3	6.558	-	-	pos	-	-	-	-	Lipids and lipid-like molecules	Fatty Acyls	449.286	0.265426	0	67.7	-7.6959	125407-60-5	Fatty acids and conjugates	4.555	4.111	4.398	4.233	5.853	4.712	4.276	4.282	3.766	4.358	4.302	4.706	4.846	4.62	4.835
pos_1041	SM(d17:2(4E,8Z)/20:4(8Z,11Z,14Z,17Z)-2OH(5S,6R))	metab_47	B(ii)	-	-	HMDB0290437	M+	C42H75N2O8P	6.558	-	-	pos	-	-	-	-	Not Available	Not Available	766.53	0.0149030165256	0	36.7	5.107817497159401	-	Not Available	6.432	6.552	6.581	6.583	6.513	6.524	6.488	6.52	6.434	6.505	6.426	6.496	6.425	6.423	6.413
pos_1046	PE(16:1(9Z)/P-18:1(9Z))	metab_51	B(ii)	map01100;map00564;map01110;map05130	Metabolic pathways;Glycerophospholipid metabolism;Biosynthesis of secondary metabolites;Pathogenic Escherichia coli infection	HMDB0008985	M+Na	C39H74NO7P	6.5658	代谢途径;甘油磷脂代谢;次级代谢产物的生物合成;致病性大肠杆菌感染	C00350	pos	Lipids	Phospholipids	Metabolism;Metabolism;Metabolism;Human Diseases	Global and overview maps;Lipid metabolism;Global and overview maps;Infectious disease: bacterial	Lipids and lipid-like molecules	Glycerophospholipids	722.504	0.0113598700122	0	61.4	-8.09802	-	Glycerophosphoethanolamines	6.715	6.753	6.747	6.77	6.713	6.707	6.727	6.738	6.697	6.748	6.675	6.718	6.692	6.689	6.699
pos_1055	Octadeca-9,11-dienoic acid	metab_61	B(ii)	map00591	Linoleic acid metabolism	HMDB0247620;HMDB0005047;HMDB0003797	M+NH4	C18H32O2	6.612	亚油酸代谢	C04056	pos	-	-	Metabolism	Lipid metabolism	Lipids and lipid-like molecules	Fatty Acyls	298.273	0.00802431545262	0	48	-2.77799	2540-56-9;1839-11-8	Lineolic acids and derivatives	6.348	6.478	6.479	6.625	6.389	6.448	6.484	6.543	6.415	6.436	6.375	6.394	6.402	6.408	6.404
pos_1056	3-Ketosphingosine	metab_62	B(ii)	-	-	HMDB0245914;LMSP01010002	M+Na	C18H35NO2	6.612	-	C06121	pos	-	-	-	-	Organic oxygen compounds	Organooxygen compounds	320.255	0.00777290993769	0	34.7	-2.48509	-	Carbonyl compounds	6.917	7.012	7.01	7.152	6.92	6.945	7.013	7.054	6.944	6.955	6.877	6.907	6.891	6.889	6.884
pos_1058	Dioctyl sebacate	metab_64	B(ii)	-	-	HMDB0251115	2M+Na	C26H50O4	6.612	-	-	pos	-	-	-	-	Lipids and lipid-like molecules	Fatty Acyls	875.729	0.00893052288553	0	79.6	-1.93895	-	Fatty alcohol esters	6.787	6.827	6.922	6.75	6.833	6.8	6.813	6.809	6.775	6.796	6.754	6.716	7.227	7.23	7.235
pos_1071	2-Hydroxyestriol	metab_77	B(ii)	-	-	HMDB0245157	M+CH3OH+H	C18H24O4	6.65	-	-	pos	-	-	-	-	Lipids and lipid-like molecules	Steroids and steroid derivatives	337.2	0.0100016028272	0	45.4	-2.57469	-	Estrane steroids	5.584	5.761	5.798	5.682	5.655	5.734	5.716	5.853	5.556	5.838	5.706	5.572	5.652	5.656	5.66
pos_1072	Ponasterone A	metab_78	B(ii)	-	-	HMDB0256697;LMST01010195	M+ACN+Na	C27H44O6	6.65	-	C08835	pos	-	-	-	-	Lipids and lipid-like molecules	Steroids and steroid derivatives	528.331	0.0041910402699	0	37.4	3.2490075194670403	13408-56-5	Bile acids, alcohols and derivatives	6.83	6.897	6.933	6.897	6.848	6.881	6.85	6.96	6.75	6.958	6.859	6.759	6.838	6.835	6.834
pos_1090	1-Butylamine	metab_97	B(i)	-	-	HMDB0031321	M+H	C4H11N	6.7423	-	-	pos	-	-	-	-	Organic nitrogen compounds	Organonitrogen compounds	74.0969	0.138874	30.4	0	6.313786015173499	109-73-9	Amines	5.995	6.304	6.33	6.222	6.258	6.319	6.339	6.295	6.364	6.318	6.333	6.344	6.279	6.337	6.4
pos_1091	Cycloheptyl	metab_98	B(ii)	-	-	HMDB0250647	M+NH4	C7H14	6.7423	-	-	pos	-	-	-	-	Hydrocarbons	Saturated hydrocarbons	116.143	0.00907895075156	0	42.1	0.6881011251477359	-	Not Available	7.16	7.153	7.153	7.117	7.135	7.145	7.123	7.134	7.132	7.144	7.146	7.128	7.122	7.114	7.119
pos_11	Carbidopa	metab_107	B(i)	-	-	HMDB0246122;HMDB0014336	M+H, M+Na, M+NH4, M+H-H2O	C10H14N2O4	2.7235	-	-	pos	-	-	-	-	Phenylpropanoids and polyketides	Phenylpropanoic acids	227.102	0.00942146867563	65.2	0	-1.86803	28860-95-9	Not Available	5.231	5.405	5.207	5.371	5.598	5.512	5.461	4.803	5.579	5.235	5.468	5.533	5.389	5.387	5.395
pos_1108	Lucidenic acid M	metab_117	B(ii)	-	-	HMDB0035973	M+CH3OH+H	C27H42O6	6.7959	-	C10029	pos	-	-	-	-	Phenylpropanoids and polyketides	Flavonoids	495.328	0.00926441604071	0	35.2	-7.18213	110241-33-3	O-methylated flavonoids	6.016	6.062	6.089	6.026	6.059	6.021	6.029	6.104	6.013	6.069	6.031	5.977	5.983	5.975	5.98
pos_1114	Polyglycerol esters of fatty acids	metab_123	B(ii)	-	-	HMDB0303271	M+2Na-H	C24H48O6	6.8189	-	-	pos	-	-	-	-	Lipids and lipid-like molecules	Glycerolipids	477.318	0.0124205486279	0	41.5	3.46983146136394	-	Diradylglycerols	6.665	6.725	6.73	6.682	6.665	6.684	6.715	6.731	6.634	6.709	6.684	6.673	6.672	6.664	6.674
pos_1160	DG(16:1(9Z)/18:1(11Z)/0:0)	metab_172	B(ii)	map05131;map05110	Shigellosis;Vibrio cholerae infection	HMDB0007130;PW_C003181	M+H-H2O	C37H68O5	7.0871	志贺菌病;霍乱弧菌感染	C00165	pos	-	-	Human Diseases;Human Diseases	Infectious disease: bacterial;Infectious disease: bacterial	Lipids and lipid-like molecules	Glycerolipids	575.502	0.154217	0	57.2	-1.8931	-	Diradylglycerols	5.853	6.154	6.29	6.213	6.076	6.096	6.249	6.158	6.176	6.125	6.215	6.117	5.095	5.208	5.098
pos_1163	PA(10:0/PGF1alpha)	metab_175	B(ii)	-	-	HMDB0262739	M+H-H2O	C33H61O11P	7.1794	-	-	pos	-	-	-	-	Not Available	Not Available	647.39	0.00998473136047	0	64.7	-2.10934	-	Not Available	5.18	4.952	5.45	5.046	4.664	5.405	5.416	5.343	4.588	5.488	4.639	5.022	5.431	5.429	5.422
pos_1165	3-(6-Aminopurin-9-yl)-5-(hydroxymethyl)cyclopentane-1,2-diol	metab_177	B(ii)	-	-	HMDB0244841	M+NH4	C11H15N5O3	7.218	-	-	pos	-	-	-	-	Nucleosides, nucleotides, and analogues	Nucleoside and nucleotide analogues	283.151	0.0206562	0	39.2	-2.58904	-	Cyclopentyl nucleosides	5.771	5.848	5.88	5.869	5.891	5.861	5.878	5.884	5.923	5.895	5.951	5.94	5.829	5.841	5.846
pos_1166	(1'R)-Nepetalic acid	metab_178	B(ii)	-	-	HMDB0036117	M+Na	C10H16O3	7.2331	-	-	pos	-	-	-	-	Lipids and lipid-like molecules	Prenol lipids	207.099	0.0214173322419	0	61.2	-3.08138	21651-54-7	Monoterpenoids	5.59	5.633	5.618	5.611	5.677	5.637	5.638	5.649	5.714	5.642	5.709	5.708	5.605	5.623	5.609
pos_1175	(R)-1-O-[b-D-Apiofuranosyl-(1->2)-b-D-glucopyranoside]-1,3-octanediol	metab_188	B(ii)	-	-	HMDB0032798	M+H-H2O	C21H40O9	7.325	-	-	pos	-	-	-	-	Lipids and lipid-like molecules	Fatty Acyls	419.26	0.0267990494368	0	51.8	-7.99708	-	Fatty alcohols	6.874	6.879	6.88	6.901	6.915	6.944	6.922	6.873	6.961	6.923	6.973	6.981	6.88	6.901	6.883
pos_1183	Euscaphic acid	metab_194	B(ii)	-	-	HMDB0253726;HMDB0036651	M+CH3OH+H	C30H48O5	7.4173	-	C17890	pos	-	-	-	-	Lipids and lipid-like molecules	Prenol lipids	521.38	0.0171611316117	0	36.4	-6.78811	53155-25-2	Triterpenoids	5.4	5.361	5.402	5.324	5.356	5.458	5.454	5.36	5.407	5.422	5.348	5.341	5.454	5.446	5.44
pos_1190	2-Hydroxypropyl octanoate	metab_202	B(ii)	-	-	HMDB0245164	M+Na	C11H22O3	7.5092	-	-	pos	-	-	-	-	Lipids and lipid-like molecules	Fatty Acyls	225.145	0.0152514184507	0	41.6	-3.08928	-	Fatty acid esters	5.455	5.421	5.436	5.547	5.496	5.574	5.511	5.457	5.621	5.435	5.592	5.562	5.449	5.463	5.457
pos_1192	Octanoate	metab_204	B(ii)	map01100;map00785;map00061;map01240	Metabolic pathways;Lipoic acid metabolism;Fatty acid biosynthesis;Biosynthesis of cofactors	HMDB0303345;HMDB0304443;HMDB0000482	2M+H	C8H15O2-	7.5243	代谢途径;硫辛酸代谢;脂肪酸生物合成;辅助因子的生物合成	C06423	pos	Organic acids;Lipids	Carboxylic acids;Fatty acids	Metabolism;Metabolism;Metabolism;Metabolism	Global and overview maps;Metabolism of cofactors and vitamins;Lipid metabolism;Global and overview maps	Lipids and lipid-like molecules	Fatty Acyls	287.221	0.0368000476481	0	38.2	-2.46263	124-07-2;124-07-2;74-81-7	Fatty acids and conjugates	4.872	4.776	4.88	4.803	4.649	4.843	4.8	4.829	4.793	4.902	4.621	4.753	4.77	4.769	4.797
pos_1206	2-Hydroxypyridine	metab_220	B(ii)	-	-	HMDB0013751	M+NH4	C5H5NO	7.6007	-	C02502	pos	-	-	-	-	Organoheterocyclic compounds	Pyridines and derivatives	113.071	0.00761895347705	0	30.6	1.12720326948161	142-08-5	Hydropyridines	5.307	5.326	5.286	5.278	5.3	5.258	5.308	5.289	5.317	5.332	5.308	5.308	5.283	5.285	5.29
pos_1249	2-Amino-2-methyl-1,3-propanediol	metab_266	B(ii)	-	-	HMDB0244975	M+H-2H2O	C4H11NO2	7.7861	-	C11260	pos	-	-	-	-	Organic nitrogen compounds	Organonitrogen compounds	70.0656	0.0150504	0	45.5	4.59652730719043	-	Amines	4.419	4.478	4.439	4.315	4.465	4.352	4.419	4.545	4.58	4.574	4.598	4.496	4.47	4.468	4.48
pos_1310	Benzimidazole	metab_333	B(i)	-	-	HMDB0248993	M+H	C7H6N2	7.9023	-	C02009	pos	-	-	-	-	Organoheterocyclic compounds	Benzimidazoles	119.06	0.00378173097305	51.9	0	0.412132635267429	51-17-2	Not Available	5.034	5.066	5.04	4.988	5.022	4.975	5.02	5.043	5.041	5.061	5.037	5.048	5.071	5.068	5.07
pos_1323	Para-Phenylenediamine	metab_347	B(i)	-	-	HMDB0256055	M+H	C6H8N2	7.8402	-	C19499	pos	-	-	-	-	Benzenoids	Benzene and substituted derivatives	109.076	0.00888624294782	50.8	0	1.3500308971701205	106-50-3	Aniline and substituted anilines	5.982	6.017	6.037	5.99	6.027	5.896	5.942	5.983	6.039	6.1	6.048	6.045	6.033	6.025	6.027
pos_1346	Cytochlor	metab_372	B(ii)	-	-	HMDB0246767	M+2H	C9H12ClN3O4	7.7938	-	-	pos	-	-	-	-	Nucleosides, nucleotides, and analogues	Pyrimidine nucleosides	131.533	0.00867873820878	0	43.3	2.43086204255358	-	Pyrimidine 2''-deoxyribonucleosides	5.057	5.095	5.125	5.129	5.092	5.167	5.095	5.141	5.065	5.181	5.121	5.146	5.132	5.124	5.129
pos_1373	Methionyl-Proline	metab_402	B(ii)	-	-	HMDB0028981	M+H-2H2O	C10H18N2O3S	7.7706	-	-	pos	-	-	-	-	Organic acids and derivatives	Carboxylic acids and derivatives	211.092	0.00568707358397	0	32.6	9.59523958103568	-	Amino acids, peptides, and analogues	5.351	5.396	5.39	5.377	5.354	5.359	5.335	5.364	5.301	5.366	5.339	5.354	5.362	5.36	5.357
pos_1375	2,6-Dimethylaniline	metab_404	B(i)	-	-	PW_C040580;HMDB0060677	M+H	C8H11N	7.7706	-	C11004	pos	-	-	-	-	Benzenoids	Benzene and substituted derivatives	122.096	0.0312581705054	49.1	0	0.0438841185264116	87-62-7	Xylenes	5.912	6.022	5.978	5.942	6.027	6.012	5.987	5.998	6.072	5.992	6.024	6.009	6.012	5.989	5.989
pos_1378	6,7-Dihydroxy-2-aminotetralin	metab_407	B(ii)	-	-	HMDB0248032	M+H-2H2O	C10H13NO2	7.7628	-	-	pos	-	-	-	-	Benzenoids	Tetralins	144.081	0.0159886689083	0	52.6	-1.11643	-	Not Available	5.507	5.614	5.609	5.541	5.681	5.621	5.633	5.603	5.674	5.679	5.645	5.624	5.64	5.638	5.627
pos_1405	Methenamine	metab_438	B(i)	-	-	HMDB0029598	M+H	C6H12N4	7.6855	-	-	pos	-	-	-	-	Organoheterocyclic compounds	Triazinanes	141.113	0.0142532991725	61.3	0	-1.81954	100-97-0	1,3,5-triazinanes	5.824	5.826	5.8	5.812	5.792	5.78	5.811	5.759	5.797	5.791	5.771	5.799	5.81	5.801	5.812
pos_1418	Calcitroic acid	metab_451	B(ii)	-	-	HMDB0006472	M+K	C23H34O4	7.639	-	C18230	pos	-	-	-	-	Lipids and lipid-like molecules	Steroids and steroid derivatives	413.211	0.00793186014364	0	82.2	5.53684804606786	71204-89-2	Vitamin D and derivatives	6.864	6.872	6.903	6.888	6.862	6.874	6.869	6.867	6.873	6.888	6.878	6.87	6.877	6.873	6.88
pos_1428	4-Acetamido-2-aminobutanoic acid	metab_462	B(ii)	map01100;map00260;map01120	Metabolic pathways;Glycine, serine and threonine metabolism;Microbial metabolism in diverse environments	HMDB0031411	M+H-2H2O	C6H12N2O3	7.6161	代谢途径;甘氨酸、丝氨酸和苏氨酸代谢;不同环境中的微生物代谢	C06442	pos	-	-	Metabolism;Metabolism;Metabolism	Global and overview maps;Amino acid metabolism;Global and overview maps	Organic acids and derivatives	Carboxylic acids and derivatives	125.071	0.0266433703237	0	79.8	-0.22661	1190-46-1	Amino acids, peptides, and analogues	5.255	5.272	5.232	5.216	5.222	5.069	5.157	5.161	5.204	5.262	5.219	5.207	5.209	5.19	5.211
pos_1434	MG(18:1(11Z)/0:0/0:0)	metab_469	B(ii)	-	-	HMDB0011566	M+H	C21H40O4	7.555	-	-	pos	-	-	-	-	Lipids and lipid-like molecules	Glycerolipids	357.299	0.0675872329321	0	33.3	-1.76321	-	Monoradylglycerols	4.844	4.926	5.037	4.814	4.973	4.969	5.015	5.1	5.093	4.994	5.07	5.069	4.947	4.895	4.899
pos_1436	28-Homobrassinolide	metab_471	B(ii)	-	-	HMDB0030423	M+Na	C29H50O6	7.5475	-	-	pos	-	-	-	-	Lipids and lipid-like molecules	Steroids and steroid derivatives	517.346	0.0109259117172	0	70.8	-7.10895	80483-89-2	Steroid lactones	5.776	5.891	5.957	5.92	5.852	5.926	5.947	5.957	5.97	5.969	5.958	5.96	5.919	5.924	5.928
pos_1438	Triethanolamine	metab_473	B(i)	map00564	Glycerophospholipid metabolism	HMDB0032538	M+H	C6H15NO3	7.5475	甘油磷脂代谢	C06771	pos	-	-	Metabolism	Lipid metabolism	Organic nitrogen compounds	Organonitrogen compounds	150.112	0.0127619027509	60.3	0	-1.2565	102-71-6	Amines	5.773	5.797	5.756	5.819	5.79	5.77	5.789	5.772	5.8	5.76	5.771	5.784	5.715	5.725	5.717
pos_1444	Isoleucyl-thiazolidine	metab_480	B(ii)	-	-	HMDB0253651	2M+Na	C9H18N2OS	7.5243	-	-	pos	-	-	-	-	Organoheterocyclic compounds	Azolidines	427.215	0.111258	0	45.7	-5.6776	-	Thiazolidines	4.618	4.975	4.842	4.626	4.664	4.711	4.79	4.752	4.846	4.65	4.979	4.865	4.742	4.828	4.829
pos_1445	Floionolic acid	metab_481	B(ii)	-	-	HMDB0034295;LMFA02000147	M+H-H2O	C18H36O5	7.5243	-	C19621	pos	-	-	-	-	Lipids and lipid-like molecules	Fatty Acyls	315.252	0.0100192848233	0	71.6	-2.09819	17705-68-9	Fatty acids and conjugates	5.406	5.458	5.451	5.451	5.349	5.461	5.496	5.464	5.462	5.439	5.494	5.452	5.445	5.437	5.445
pos_1446	Cucurbic acid	metab_482	B(ii)	-	-	HMDB0029388	M+CH3OH+H	C12H20O3	7.5243	-	C08482	pos	-	-	-	-	Lipids and lipid-like molecules	Fatty Acyls	245.174	0.0154029494292	0	60.3	-2.07254	58240-50-9	Lineolic acids and derivatives	5.604	5.623	5.685	5.664	5.589	5.632	5.716	5.702	5.72	5.691	5.724	5.715	5.656	5.654	5.666
pos_1463	13Z-Docosenamide	metab_499	B(i)	-	-	LMFA08010028	M+H	C22H43NO	7.402	-	-	pos	-	-	-	-	-	-	338.341	0.0209173059781	68.5	0	-2.65876	-	-	4.589	4.798	5.123	4.765	4.008	4.638	4.744	5.053	4.003	5.071	4.811	4.264	4.987	5.004	4.99
pos_1468	15-Deoxyprostaglandin J2	metab_503	B(ii)	map00590	Arachidonic acid metabolism	HMDB0005079;HMDB0244664	2M+ACN+H	C20H30O3	7.3174	花生四烯酸代谢	C14717	pos	-	-	Metabolism	Lipid metabolism	Lipids and lipid-like molecules	Fatty Acyls	678.477	0.00869206191198	0	62.6	6.30111933164306	87893-55-8	Eicosanoids	5.811	5.821	5.952	5.833	5.78	5.872	5.863	5.869	5.758	5.839	5.798	5.825	5.844	5.851	5.846
pos_1470	Astromicin	metab_506	B(ii)	-	-	HMDB0248678	M+ACN+H	C17H35N5O6	7.3174	-	C17708	pos	-	-	-	-	Organic oxygen compounds	Organooxygen compounds	447.292	0.0154429259149	0	31.2	-2.56071	55779-06-1	Carbohydrates and carbohydrate conjugates	6.229	6.332	6.257	6.303	6.288	6.324	6.286	6.313	6.332	6.271	6.369	6.308	6.262	6.275	6.271
pos_1472	Butylisopropylamine	metab_508	B(i)	-	-	-	M+H	C7H17N	7.3174	-	-	pos	-	-	-	-	-	-	116.143	0.00325174767182	89.8	0	0.448681610041534	-	-	7.236	7.226	7.232	7.214	7.218	7.234	7.221	7.213	7.235	7.238	7.24	7.234	7.231	7.231	7.234
pos_1486	DG(16:1(9Z)/16:0/0:0)	metab_522	B(ii)	map05131;map05110	Shigellosis;Vibrio cholerae infection	PW_C003178;HMDB0007127	M+H-H2O	C35H66O5	7.1334	志贺菌病;霍乱弧菌感染	C00165	pos	-	-	Human Diseases;Human Diseases	Infectious disease: bacterial;Infectious disease: bacterial	Lipids and lipid-like molecules	Glycerolipids	549.487	0.0316555544955	0	61.4	-1.87538	-	Diradylglycerols	6.365	6.532	6.661	6.641	6.485	6.521	6.685	6.619	6.597	6.535	6.647	6.585	5.943	5.967	5.945
pos_149	Guanine	metab_524	B(i)	map01100;map01232;map00230	Metabolic pathways;Nucleotide metabolism;Purine metabolism	HMDB0000132;PW_C000086;MJDBOTE0000457	M+H, M+Na	C5H5N5O	1.0177	代谢途径;核苷酸代谢;嘌呤代谢	C00242	pos	Nucleic acids	Bases	Metabolism;Metabolism;Metabolism	Global and overview maps;Global and overview maps;Nucleotide metabolism	Organoheterocyclic compounds	Imidazopyrimidines	152.057	0.00736209291691	70.7	0	-1.09056	73-40-5	Purines and purine derivatives	5.794	5.51	5.949	5.772	5.979	6.019	5.702	5.728	5.831	5.717	5.636	5.89	5.809	5.807	5.803
pos_1532	10,20-Dihydroxyeicosanoic acid	metab_571	B(ii)	-	-	HMDB0031923	M+ACN+Na	C20H40O4	6.9187	-	-	pos	-	-	-	-	Lipids and lipid-like molecules	Fatty Acyls	408.308	0.00874316604135	0	31.7	-2.23344	120727-26-6	Fatty acids and conjugates	5.599	5.59	5.652	5.591	5.267	5.522	5.593	5.65	5.208	5.612	5.542	5.503	6.074	6.077	6.082
pos_154	Pyroglutamic Acid	metab_579	B(i)	map01100;map00480	Metabolic pathways;Glutathione metabolism	PW_C000182;HMDB0000267;MJDBOTE0000549	M+H, M+Na	C5H7NO3	1.2648	代谢途径;谷胱甘肽代谢	C01879	pos	Peptides	Amino acids	Metabolism;Metabolism	Global and overview maps;Metabolism of other amino acids	Organic acids and derivatives	Carboxylic acids and derivatives	130.05	0.0665741147561	82.2	0	-0.764865	98-79-3	Amino acids, peptides, and analogues	5.677	5.794	5.631	5.696	5.905	5.784	5.732	5.466	5.934	5.701	5.811	5.868	5.776	5.726	5.778
pos_1542	1-O-Isopentyl-3-O-octadec-2-enoyl glycerol	metab_582	B(ii)	-	-	HMDB0302897	2M+Na	C26H50O4	6.8723	-	-	pos	-	-	-	-	Lipids and lipid-like molecules	Glycerolipids	875.729	0.0351113188461	0	55	-2.18912	-	Diradylglycerols	5.842	5.877	5.723	5.536	5.851	5.843	5.828	5.727	5.793	5.65	5.857	5.814	6.316	6.343	6.318
pos_1556	GPEtn(14:0/22:2)	metab_597	B(i)	map01100;map00564;map01110;map05130	Metabolic pathways;Glycerophospholipid metabolism;Biosynthesis of secondary metabolites;Pathogenic Escherichia coli infection	HMDB0008843	M+H	C41H78NO8P	6.8112	代谢途径;甘油磷脂代谢;次级代谢产物的生物合成;致病性大肠杆菌感染	C00350	pos	Lipids	Phospholipids	Metabolism;Metabolism;Metabolism;Human Diseases	Global and overview maps;Lipid metabolism;Global and overview maps;Infectious disease: bacterial	Lipids and lipid-like molecules	Glycerophospholipids	744.552	0.0993150644231	93.7	0	-2.22592	-	Glycerophosphoethanolamines	4.47	4.991	5.507	4.849	5.542	5.714	4.52	5.439	4.563	4.885	4.544	5.302	6.439	6.424	6.355
pos_1561	2,3-Dipalmitoyl-S-glycerylcysteine	metab_603	B(ii)	-	-	HMDB0256098	M+H	C38H73NO6S	6.7883	-	-	pos	-	-	-	-	Organic acids and derivatives	Carboxylic acids and derivatives	672.524	0.0109791	0	66.2	1.5316414649715098	-	Amino acids, peptides, and analogues	5.808	5.902	5.896	5.846	5.9	5.907	5.795	5.81	5.837	5.876	5.866	5.827	5.988	5.986	5.995
pos_1572	7a,12a-Dihydroxy-3-oxo-4-cholenoic acid	metab_614	B(ii)	-	-	HMDB0000447	M+K	C24H36O5	6.7653	-	C15568	pos	-	-	-	-	Lipids and lipid-like molecules	Steroids and steroid derivatives	443.221	0.00280369641473	0	73.8	3.8946330783651297	13587-11-6	Bile acids, alcohols and derivatives	6.829	6.841	6.851	6.827	6.801	6.832	6.841	6.857	6.774	6.851	6.791	6.775	6.828	6.826	6.826
pos_1575	Latrunculin B	metab_617	B(ii)	-	-	HMDB0253990	M+NH4	C20H29NO5S	6.7576	-	C19904	pos	-	-	-	-	Phenylpropanoids and polyketides	Macrolides and analogues	413.211	0.00465744704533	0	61.6	1.23160960086127	76343-94-7	Not Available	7.587	7.592	7.607	7.563	7.55	7.58	7.593	7.593	7.534	7.581	7.548	7.532	7.568	7.566	7.564
pos_158	L-Isoleucine	metab_620	B(i)	map01100;map01110;map00280;map00290;map01210;map02010;map01230;map00460;map05131;map00970	Metabolic pathways;Biosynthesis of secondary metabolites;Valine, leucine and isoleucine degradation;Valine, leucine and isoleucine biosynthesis;2-Oxocarboxylic acid metabolism;ABC transporters;Biosynthesis of amino acids;Cyanoamino acid metabolism;Shigellosis;Aminoacyl-tRNA biosynthesis	HMDB0000557;PW_C000112;HMDB0000172;MJDBOTE0001077	M+H, M+2Na-H	C6H13NO2	1.7819	代谢途径;次级代谢产物的生物合成;缬氨酸、亮氨酸和异亮氨酸降解;缬氨酸、亮氨酸和异亮氨酸生物合成;2-氧代羧酸代谢;ABC转运器;氨基酸生物合成;氰基氨基酸代谢;志贺菌病;氨酰基tRNA生物合成	C00407	pos	Peptides	Amino acids	Metabolism;Metabolism;Metabolism;Metabolism;Metabolism;Environmental Information Processing;Metabolism;Metabolism;Human Diseases;Genetic Information Processing	Global and overview maps;Global and overview maps;Amino acid metabolism;Amino acid metabolism;Global and overview maps;Membrane transport;Global and overview maps;Metabolism of other amino acids;Infectious disease: bacterial;Translation	Organic acids and derivatives	Carboxylic acids and derivatives	132.102	0.0116588607141	82.2	0	-0.961579	1509-34-8;73-32-5	Amino acids, peptides, and analogues	6.972	7.093	6.968	7.08	7.296	7.142	7.111	6.622	7.3	6.996	7.154	7.223	7.098	7.095	7.105
pos_1580	3-Oxododecanoic acid	metab_621	B(ii)	-	-	HMDB0010727;PW_C006734	2M+H	C12H22O3	6.7423	-	C02367	pos	-	-	-	-	Organic acids and derivatives	Keto acids and derivatives	429.318	0.0283744922795	0	40.9	-7.88556	-	Medium-chain keto acids and derivatives	5.05	5.561	5.26	5.198	5.434	5.075	4.88	5.051	4.999	5.22	5.133	4.997	5.873	5.852	5.875
pos_159	Glu Val	metab_629	B(i)	-	-	-	M+H-H2O, M+H	C10H18N2O5	1.7973	-	-	pos	-	-	-	-	-	-	247.128	0.00927445649027	49.6	0	-1.97605	-	-	4.328	5.097	3.782	3.413	5.618	5.313	5.145	4.081	5.722	5.089	5.473	5.519	5.215	5.221	5.223
pos_1593	5-Oxoicosa-3,6,8-trienoic acid	metab_633	B(ii)	-	-	HMDB0260375	2M+NH4	C20H32O3	6.7114	-	-	pos	-	-	-	-	Lipids and lipid-like molecules	Fatty Acyls	658.509	0.0131175	0	36.4	7.292697456906541	-	Fatty acids and conjugates	6.279	6.31	6.291	6.273	6.233	6.28	6.247	6.317	6.233	6.282	6.221	6.269	6.299	6.31	6.305
pos_1595	Heptaethylene glycol monododecyl ether	metab_635	B(ii)	-	-	HMDB0251574	M+NH4	C26H54O8	6.7039	-	-	pos	-	-	-	-	Organic oxygen compounds	Organooxygen compounds	512.415	0.00696915417867	0	57.7	-1.83503	-	Ethers	5.998	6.185	6.119	6.021	6.099	5.993	5.993	5.977	5.947	6.111	5.954	5.978	6.476	6.481	6.481
pos_1597	N-Myristoyl Asparagine	metab_637	B(ii)	-	-	HMDB0242047	2M+NH4	C18H34N2O4	6.6963	-	-	pos	-	-	-	-	Organic acids and derivatives	Carboxylic acids and derivatives	702.535	0.0135555186716	0	43.6	-3.89691	-	Amino acids, peptides, and analogues	6.075	6.09	6.099	6.073	6.028	6.033	6.065	6.112	6.036	6.107	5.974	6.015	6.105	6.117	6.108
pos_1598	Octaethyleneglycol monododecyl ether	metab_638	B(ii)	-	-	HMDB0246126	M+NH4	C28H58O9	6.6963	-	-	pos	-	-	-	-	Organic oxygen compounds	Organooxygen compounds	556.441	0.00467877691108	0	55.2	-2.27012	-	Ethers	6.06	6.179	6.106	6.057	6.117	6.035	6.053	5.997	5.975	6.112	5.984	6.014	6.5	6.504	6.502
pos_1601	Polidocanol	metab_641	B(ii)	-	-	HMDB0249382;HMDB0256665;HMDB0244942;HMDB0251574	M+NH4	C30H62O10	6.6732	-	C13493	pos	-	-	-	-	Organic oxygen compounds	Organooxygen compounds	600.467	0.00867620224792	0	48.7	-1.64502	3055-99-0	Ethers	6.039	6.154	6.058	6.073	6.131	6.031	6.053	6.046	5.964	6.089	6.029	5.994	6.475	6.477	6.482
pos_1615	Heliannuol A	metab_655	B(ii)	-	-	HMDB0039644	2M+ACN+H	C15H22O3	6.6425	-	-	pos	-	-	-	-	Organoheterocyclic compounds	Oxocins	542.347	0.0382317762097	0	30.3	-1.61407	148054-17-5	Not Available	6.258	6.458	6.537	6.484	6.472	6.441	6.475	6.54	6.356	6.544	6.483	6.361	6.164	6.189	6.195
pos_1621	1,2,3,4-Tetrahydronaphthalene	metab_662	B(ii)	map00626;map01120	Naphthalene degradation;Microbial metabolism in diverse environments	HMDB0244120	M+H	C10H12	6.6425	萘降解;不同环境中的微生物代谢	C14114	pos	-	-	Metabolism;Metabolism	Xenobiotics biodegradation and metabolism;Global and overview maps	Benzenoids	Tetralins	133.101	0.0166208753614	0	34.5	-1.6099	119-64-2	Not Available	5.219	5.401	5.43	5.358	5.334	5.378	5.387	5.471	5.198	5.456	5.396	5.301	5.284	5.297	5.296
pos_1624	N-Oleoyl Arginine	metab_665	B(ii)	-	-	HMDB0241954	M+ACN+Na	C24H46N4O3	6.6348	-	-	pos	-	-	-	-	Not Available	Not Available	502.373	0.0122052437792	0	55.7	0.190663016497266	-	Not Available	6.666	6.701	6.699	6.661	6.699	6.681	6.663	6.692	6.639	6.713	6.671	6.65	6.661	6.667	6.672
pos_163	Ile Glu	metab_671	B(i)	-	-	-	M+H, M+Na	C11H20N2O5	1.9976	-	-	pos	-	-	-	-	-	-	261.144	0.0158982065479	55.8	0	-2.25294	-	-	5.123	5.544	4.979	4.679	5.769	5.337	5.438	4.509	5.995	5.315	5.661	5.78	5.465	5.463	5.476
pos_1639	Vulgarole	metab_681	B(ii)	-	-	HMDB0035085	M+CH3OH+H	C12H20O3	6.6043	-	-	pos	-	-	-	-	Lipids and lipid-like molecules	Prenol lipids	245.174	0.0538842751391	0	49.4	-1.77745	61586-52-5	Monoterpenoids	4.855	5.004	4.958	5.027	5.069	5.028	4.949	5.007	4.988	4.978	4.95	5	5.66	5.699	5.704
pos_1644	PE(14:1(9Z)/18:1(9Z))	metab_687	B(ii)	map01100;map00564;map01110;map05130	Metabolic pathways;Glycerophospholipid metabolism;Biosynthesis of secondary metabolites;Pathogenic Escherichia coli infection	LMGP02010433;PW_C004909;HMDB0008861	M+Na	C37H70NO8P	6.589	代谢途径;甘油磷脂代谢;次级代谢产物的生物合成;致病性大肠杆菌感染	C00350	pos	Lipids	Phospholipids	Metabolism;Metabolism;Metabolism;Human Diseases	Global and overview maps;Lipid metabolism;Global and overview maps;Infectious disease: bacterial	Lipids and lipid-like molecules	Glycerophospholipids	710.472	0.271041	0	96.3	-2.01377	-	Glycerophosphoethanolamines	6.664	6.725	6.553	6.677	6.645	6.555	6.677	6.566	6.58	6.424	6.648	6.564	4.242	4.114	4.008
pos_1659	Alpha-Linolenoyl ethanolamide	metab_701	B(ii)	-	-	HMDB0013624	M+NH4	C20H35NO2	6.5658	-	C13828	pos	-	-	-	-	Organic nitrogen compounds	Organonitrogen compounds	339.299	0.00593514656908	0	35.5	-3.93373	-	Amines	5.643	5.789	5.741	5.959	5.573	5.586	5.672	5.803	5.673	5.791	5.632	5.875	5.644	5.649	5.646
pos_1668	GPEtn(16:1/18:0)	metab_711	B(i)	map01100;map00564;map01110;map05130	Metabolic pathways;Glycerophospholipid metabolism;Biosynthesis of secondary metabolites;Pathogenic Escherichia coli infection	HMDB0008983;HMDB0011340;HMDB0008958	M+H	C39H76NO8P	6.5503	代谢途径;甘油磷脂代谢;次级代谢产物的生物合成;致病性大肠杆菌感染	C00350	pos	Lipids	Phospholipids	Metabolism;Metabolism;Metabolism;Human Diseases	Global and overview maps;Lipid metabolism;Global and overview maps;Infectious disease: bacterial	Lipids and lipid-like molecules	Glycerophospholipids	718.537	0.0876959371219	99	0	-2.16374	-	Glycerophosphoethanolamines	4.794	6.786	6.976	6.817	7.074	7.048	6.53	6.92	5.395	6.862	6.341	6.955	6.692	6.749	6.678
pos_1684	Cyclohexaneundecanoic acid	metab_729	B(ii)	-	-	HMDB0030997	M+H-H2O	C17H32O2	6.5348	-	C12100	pos	-	-	-	-	Lipids and lipid-like molecules	Fatty Acyls	251.236	0.0265115456225	0	46	-1.73518	4277-62-7	Fatty acids and conjugates	5.344	5.508	5.523	5.687	5.327	5.328	5.434	5.51	5.389	5.473	5.325	5.558	5.364	5.385	5.384
pos_169	Ethenodeoxyadenosine	metab_735	B(ii)	-	-	HMDB0001786	M+H, M+Na	C12H13N5O3	2.592	-	-	pos	-	-	-	-	Organoheterocyclic compounds	Imidazopyrimidines	298.089	0.0169899234249	0	34.6	-7.2125	68498-25-9	Purines and purine derivatives	6.25	6.096	6.311	6.408	6.489	6.486	6.176	6.229	6.088	6.08	6.044	6.192	6.272	6.258	6.263
pos_1694	Cinncassiol A	metab_740	B(ii)	-	-	HMDB0035164	M+H	C20H30O7	6.5195	-	C17645	pos	-	-	-	-	Lipids and lipid-like molecules	Prenol lipids	383.203	0.0509987280865	0	54.6	-8.67914	73599-11-8	Terpene lactones	6.625	6.625	6.672	6.591	6.574	6.6	6.597	6.572	6.583	6.597	6.534	6.495	6.598	6.596	6.558
pos_170	Cinnamic acid	metab_745	B(ii)	-	-	HMDB0000567;HMDB0000930	M+H, M+NH4	C9H8O2	2.592	-	C10438	pos	-	-	-	-	Phenylpropanoids and polyketides	Cinnamic acids and derivatives	166.086	0.00179480484794	0	44.5	-1.37733	621-82-9;140-10-3;102-94-3	Cinnamic acids	6.572	6.74	6.696	6.724	6.991	6.858	6.809	6.295	7.042	6.703	6.884	6.947	6.795	6.795	6.796
pos_173	Dephospho-CoA	metab_776	B(i)	map01100;map00770;map01240	Metabolic pathways;Pantothenate and CoA biosynthesis;Biosynthesis of cofactors	HMDB0001373;PW_C001061;LMFA07050315	M+H, M+Na	C21H35N7O13P2S	2.7002	代谢途径;泛酸和CoA生物合成;辅助因子的生物合成	C00882	pos	-	-	Metabolism;Metabolism;Metabolism	Global and overview maps;Metabolism of cofactors and vitamins;Global and overview maps	Nucleosides, nucleotides, and analogues	Purine nucleotides	688.155	0.00501403837213	95.4	0	-1.54818	3633-59-8	Purine ribonucleotides	6.662	6.321	6.372	6.473	6.218	6.342	5.745	6.519	6.204	6.506	6.345	6.284	6.38	6.383	6.384
pos_1731	Alpha-Dimorphecolic acid	metab_778	B(ii)	map00591	Linoleic acid metabolism	LMFA02000188;HMDB0004670	M+NH4	C18H32O3	6.4117	亚油酸代谢	C14767	pos	-	-	Metabolism	Lipid metabolism	Lipids and lipid-like molecules	Fatty Acyls	314.268	0.00470822560654	0	51.3	-2.47006	73543-67-6	Lineolic acids and derivatives	5.592	5.707	5.72	5.886	5.597	5.522	5.675	5.809	5.65	5.661	5.475	5.688	5.656	5.661	5.659
pos_174	Ile Pro Gln	metab_787	B(i)	-	-	-	M+H, M+Na	C16H28N4O5	2.7235	-	-	pos	-	-	-	-	-	-	357.212	0.0064664694026	90.1	0	-2.29214	-	-	6	6.171	6.177	6.404	6.45	6.406	6.405	5.44	5.83	5.711	5.968	5.819	6.131	6.132	6.136
pos_1742	2-(Octadecyloxy)ethanol	metab_790	B(ii)	-	-	HMDB0244951	M+2Na-H	C20H42O2	6.3966	-	-	pos	-	-	-	-	Organic oxygen compounds	Organooxygen compounds	359.287	0.0152795831191	0	38.3	-7.28183	-	Ethers	6.628	6.634	6.687	6.626	6.623	6.584	6.674	6.655	6.608	6.652	6.597	6.557	6.6	6.597	6.61
pos_175	Glu Ile Ala His Gly	metab_798	B(i)	-	-	-	M+2H, M+H	C22H35N7O8	2.739	-	-	pos	-	-	-	-	-	-	526.261	0.0102922731507	52.9	0	-1.49949	-	-	5.831	6.044	5.647	5.845	6.299	6.098	6.065	5.444	6.345	5.944	6.159	6.249	6.039	6.043	6.048
pos_1760	Cinobufagin	metab_810	B(ii)	-	-	HMDB0250266;LMST01130032	M+NH4	C26H34O6	6.3426	-	C16931	pos	Steroids	24-Carbon atoms	-	-	Lipids and lipid-like molecules	Steroids and steroid derivatives	460.268	0.0620515992293	0	62.1	-1.97922	470-37-1	Steroid lactones	7.235	7.253	7.258	7.289	7.218	7.323	7.242	7.364	7.33	7.311	7.394	7.362	7.296	7.329	7.35
pos_1773	Phaseic acid	metab_824	B(ii)	map00906	Carotenoid biosynthesis	HMDB0302844	M+H	C15H20O5	6.3273	类胡萝卜素生物合成	C09707	pos	-	-	Metabolism	Metabolism of terpenoids and polyketides	Lipids and lipid-like molecules	Prenol lipids	281.138	0.00704755940801	0	33.2	-2.11665	24394-14-7	Sesquiterpenoids	5.917	5.887	5.9	5.947	5.797	5.858	5.817	5.977	5.805	5.898	5.823	5.892	5.861	5.867	5.863
pos_1774	4-Propylphenol	metab_825	B(ii)	-	-	HMDB0032625	M+H-H2O	C9H12O	6.3273	-	C14311	pos	-	-	-	-	Benzenoids	Benzene and substituted derivatives	119.086	0.0105593236635	0	37	0.0520449893073944	645-56-7	Phenylpropanes	6.085	6.039	6.059	6.098	5.972	6.032	6.011	6.13	5.997	6.103	6.011	6.085	6.036	6.045	6.039
pos_1776	Eplerenone	metab_827	B(ii)	-	-	HMDB0014838;PW_C009176;MJDBOTE0000877	M+NH4	C24H30O6	6.3195	-	C12512	pos	-	-	-	-	Lipids and lipid-like molecules	Steroids and steroid derivatives	432.237	0.0431046660942	0	52.2	-1.97269	107724-20-9	Steroid lactones	7.543	7.48	7.52	7.505	7.38	7.535	7.439	7.573	7.524	7.557	7.598	7.597	7.526	7.525	7.557
pos_1790	3-Oxo-2-(2-entenyl)cyclopentaneoctanoic acid	metab_843	B(ii)	map01100;map00592;map01110	Metabolic pathways;alpha-Linolenic acid metabolism;Biosynthesis of secondary metabolites	HMDB0301805	M+NH4	C18H30O3	6.2889	代谢途径;α-亚麻酸代谢;次级代谢产物的生物合成	C04780	pos	-	-	Metabolism;Metabolism;Metabolism	Global and overview maps;Lipid metabolism;Global and overview maps	Lipids and lipid-like molecules	Fatty Acyls	312.253	0.0184513040866	0	61.7	-2.61227	204135-86-4	Eicosanoids	5.608	5.729	5.651	5.846	5.528	5.483	5.612	5.72	5.574	5.65	5.424	5.682	5.606	5.593	5.608
pos_18	Dioctyl succinate	metab_853	B(i)	-	-	-	M+H, 2M+Na, M+NH4, M+Na	C26H50O4	7.5243	-	-	pos	-	-	-	-	-	-	449.359	0.00465425385762	45.4	0	-2.45086	-	-	8.475	8.512	8.526	8.504	8.485	8.512	8.543	8.554	8.537	8.541	8.556	8.527	8.525	8.524	8.528
pos_1800	Rubschisandrin	metab_855	B(ii)	-	-	HMDB0257360	M+NH4	C23H28O6	6.2584	-	C10621	pos	-	-	-	-	Phenylpropanoids and polyketides	Tannins	418.222	0.0109260063632	0	53.5	-2.21641	82467-51-4	Hydrolyzable tannins	7.339	7.335	7.406	7.37	7.271	7.318	7.315	7.401	7.262	7.352	7.293	7.307	7.292	7.29	7.283
pos_1807	1-(4-Hydroxy-3,5-dimethoxyphenyl)-7-(4-hydroxy-3-methoxyphenyl)-3,5-heptanediol	metab_862	B(ii)	-	-	HMDB0041091	M+ACN+H	C22H30O7	6.243	-	-	pos	-	-	-	-	Phenylpropanoids and polyketides	Diarylheptanoids	448.232	0.0415921707007	0	57.9	-2.1387	145888-84-2	Linear diarylheptanoids	5.875	5.618	5.636	5.621	5.572	5.672	5.596	5.632	5.604	5.612	5.594	5.646	5.629	5.608	5.593
pos_1810	Sulfadimidine	metab_866	B(i)	-	-	HMDB0015522	M+H	C12H14N4O2S	6.243	-	C19530	pos	-	-	-	-	Benzenoids	Benzene and substituted derivatives	279.093	0.0149085100255	53.6	0	6.080596666204669	57-68-1	Benzenesulfonamides	6.029	6.05	6.036	6.014	6.025	6.027	6.021	6.038	5.989	6.039	6.03	6.016	6.012	6.002	6.014
pos_1815	Polyoxyethylene 40 monostearate	metab_869	B(ii)	-	-	HMDB0032477	M+NH4	C20H40O3	6.2354	-	-	pos	-	-	-	-	Lipids and lipid-like molecules	Fatty Acyls	346.331	0.00890611639239	0	77.7	-2.44874	9004-99-3	Fatty acid esters	5.088	5.251	5.216	5.215	5.022	5.409	5.467	5.479	5.535	5.444	5.286	5.386	5.503	5.496	5.498
pos_184	Pantothenic Acid	metab_896	B(i)	map01100;map01110;map00770;map00410;map01240	Metabolic pathways;Biosynthesis of secondary metabolites;Pantothenate and CoA biosynthesis;beta-Alanine metabolism;Biosynthesis of cofactors	HMDB0000210;PW_C000136;HMDB0250782;MJDBOTE0000845	M+H, M+Na	C9H17NO5	2.8011	代谢途径;次级代谢产物的生物合成;泛酸和CoA生物合成;β-丙氨酸代谢;辅助因子的生物合成	C00864	pos	Vitamins and cofactors	Vitamins	Metabolism;Metabolism;Metabolism;Metabolism;Metabolism	Global and overview maps;Global and overview maps;Metabolism of cofactors and vitamins;Metabolism of other amino acids;Global and overview maps	Organic oxygen compounds	Organooxygen compounds	220.118	0.0117281931776	90.6	0	-1.56348	79-83-4	Alcohols and polyols	5.825	5.73	5.769	5.867	5.457	5.362	5.325	5.208	5.756	5.649	5.701	5.782	5.651	5.649	5.659
pos_1841	Lauramine Oxide	metab_898	B(i)	-	-	-	M+H	C14H31NO	6.1744	-	-	pos	-	-	-	-	-	-	230.247	0.00955124348372	82.7	0	-1.61436	-	-	6.683	6.635	6.605	6.64	6.603	6.707	6.664	6.694	6.655	6.632	6.566	6.634	6.649	6.641	6.646
pos_1860	Lysylarginine	metab_917	B(ii)	-	-	HMDB0028945	M+ACN+Na	C12H26N6O3	6.1059	-	-	pos	-	-	-	-	Organic acids and derivatives	Carboxylic acids and derivatives	366.224	0.0942869755487	0	40.8	5.34129878219844	29586-66-1	Amino acids, peptides, and analogues	5.044	5.29	5.252	5.387	4.962	5.036	5.162	5.222	5.171	5.095	4.948	5.037	5.09	5.011	5.037
pos_1874	Cnidilide	metab_932	B(ii)	-	-	HMDB0302259	M+NH4	C12H18O2	6.0827	-	C16937	pos	-	-	-	-	Organoheterocyclic compounds	Isobenzofurans	212.164	0.0275738036994	0	32.3	-1.7916	3674-03-01	Not Available	5.106	5.155	5.099	5.245	5.159	5.478	5.101	5.267	5.188	5.041	5.06	5.078	5.153	5.171	5.176
pos_1878	Lubiprostone	metab_936	B(ii)	-	-	HMDB0015180	M+Na	C20H32F2O5	6.0597	-	C13707	pos	-	-	-	-	Lipids and lipid-like molecules	Fatty Acyls	413.211	0.00402388164425	0	54.7	-0.036879	333963-40-9;136790-76-6	Eicosanoids	6.961	6.97	6.955	6.926	6.932	6.94	6.934	6.919	6.928	6.9	6.957	6.897	6.924	6.922	6.92
pos_1879	(6S)-Tetrahydro-L-biopterin	metab_937	B(ii)	-	-	HMDB0257928	M+ACN+H	C9H15N5O3	6.0597	-	-	pos	-	-	-	-	Organoheterocyclic compounds	Pteridines and derivatives	283.151	0.0136165	0	48.3	-2.77202	-	Pterins and derivatives	6.21	6.205	6.19	6.176	6.169	6.173	6.182	6.19	6.188	6.175	6.186	6.162	6.177	6.166	6.17
pos_1880	5-Methyl-1H-Benzotriazole	metab_939	B(i)	-	-	-	M+H	C7H7N3	6.0597	-	-	pos	-	-	-	-	-	-	134.071	0.0206527584971	92.1	0	-1.1323	-	-	4.695	4.746	4.821	4.705	4.72	4.684	4.781	4.736	4.628	4.738	4.78	4.647	4.726	4.744	4.732
pos_1883	2,6-Diamino-9-(2-hydroxyethoxymethyl)purine	metab_942	B(ii)	-	-	HMDB0246998	M+H-H2O	C8H12N6O2	6.0366	-	-	pos	-	-	-	-	Organoheterocyclic compounds	Imidazopyrimidines	207.099	0.00668253478443	0	55.5	-1.36351	-	Purines and purine derivatives	5.373	5.338	5.339	5.3	5.365	5.347	5.368	5.28	5.294	5.327	5.328	5.27	5.309	5.315	5.311
pos_1884	2-Aminopurine	metab_943	B(ii)	-	-	HMDB0245025	M+ACN+H	C5H5N5	6.0366	-	-	pos	-	-	-	-	Organoheterocyclic compounds	Imidazopyrimidines	177.088	0.00707104464456	0	63	-2.04598	-	Purines and purine derivatives	6.09	6.104	6.089	6.08	6.095	6.083	6.1	6.087	6.085	6.086	6.08	6.06	6.075	6.07	6.075
pos_1892	Cardanolmonoene	metab_951	B(ii)	-	-	HMDB0030482	M+K	C21H34O	5.9828	-	-	pos	-	-	-	-	Benzenoids	Phenols	341.222	0.0381796313807	0	38.4	-8.4788	501-26-8	1-hydroxy-4-unsubstituted benzenoids	5.385	5.407	5.337	5.409	5.326	5.423	5.346	5.384	5.355	5.311	5.331	5.353	5.325	5.297	5.328
pos_1895	Indolophenanthridine	metab_954	B(ii)	-	-	HMDB0253475	M+NH4	C19H18N2	5.9518	-	-	pos	-	-	-	-	Organoheterocyclic compounds	Quinolines and derivatives	292.181	0.0456431148305	0	52.2	0.0726691361233513	-	Benzoquinolines	5.065	5.679	4.952	5.118	5.104	5.195	4.926	5.09	5.177	4.891	4.922	5.157	5.11	5.077	5.114
pos_19	4-Methylpyridine	metab_959	B(ii)	-	-	HMDB0302405	M+, M+ACN+H, M+H, 2M+H	C6H7N	7.8015	-	-	pos	-	-	-	-	Organoheterocyclic compounds	Pyridines and derivatives	94.0654	0.0387802388624	0	36.7	3.3490592941106403	-	Methylpyridines	6.988	7.04	7.08	6.989	7.062	7.015	7.073	7.027	7.136	7.154	7.095	7.094	7.079	7.11	7.083
pos_1906	Piriprost	metab_965	B(ii)	-	-	HMDB0256603	2M+K	C26H35NO4	5.8517	-	-	pos	-	-	-	-	Organoheterocyclic compounds	Pyrroles	889.48	0.0506977800759	0	55.7	4.303112891947819	-	Substituted pyrroles	4.835	5.577	4.137	4.159	5.734	4.917	4.99	4.13	6.066	5.507	5.796	5.905	5.478	5.514	5.519
pos_1944	Ethyl 3-hydroxydodecanoate	metab_983	B(ii)	-	-	HMDB0059850	M+NH4	C14H28O3	5.7206	-	-	pos	-	-	-	-	Lipids and lipid-like molecules	Fatty Acyls	262.237	0.0154237079576	0	40.8	-2.15415	-	Fatty alcohols	5.203	3.992	4.416	4.354	4.342	4.861	4.835	4.694	4.775	4.572	4.396	4.538	4.867	4.853	4.858
pos_1947	(S)-Nerolidol 3-O-[a-L-rhamnopyranosyl-(1->2)-b-D-glucopyranoside]	metab_986	B(ii)	-	-	HMDB0040844	M+ACN+H	C27H46O10	5.6358	-	-	pos	-	-	-	-	Lipids and lipid-like molecules	Fatty Acyls	572.343	0.0149378402704	0	60.7	0.448906916455832	130466-30-7	Fatty acyl glycosides	5.741	5.73	5.808	5.995	6.065	5.996	6.247	4.853	4.982	5.267	5.581	5.415	5.75	5.737	5.742
pos_1951	(4S,8R)-8,9-Dihydroxy-p-menth-1(6)-en-2-one	metab_991	B(ii)	-	-	HMDB0039052	M+NH4	C10H16O3	5.5123	-	-	pos	-	-	-	-	Lipids and lipid-like molecules	Prenol lipids	202.143	0.00563769123333	0	39.9	-1.68799	402593-42-4	Monoterpenoids	4.659	4.66	4.584	4.751	4.719	5.063	4.696	4.713	4.694	4.598	4.641	4.71	4.733	4.738	4.735
pos_1957	DG(22:6(5Z,8E,10Z,13Z,15E,19Z)-2OH(7S, 17S)/i-14:0/0:0)	metab_997	B(ii)	-	-	HMDB0298862	M+2Na-H	C39H64O7	5.3426	-	-	pos	-	-	-	-	Not Available	Not Available	689.433	0.0156117611295	0	30.3	-5.05117	-	Not Available	5.637	5.769	5.113	5.303	5.975	5.708	5.686	5.103	6.087	5.68	5.907	5.946	5.68	5.678	5.667
pos_196	Oxadixyl	metab_1000	B(i)	-	-	-	M+H, M+Na	C14H18N2O4	3.4337	-	C18753	pos	-	-	-	-	-	-	301.119	0.0207075137485	43.9	0	9.676955271128609	77732-09-3	-	5.866	5.724	6.094	6.189	6.123	6.135	5.646	5.336	5.594	5.668	5.643	5.691	5.823	5.817	5.835
pos_1965	Beta-Casomorphin (1-6)	metab_1006	B(ii)	-	-	HMDB0060168	M+H	C38H50N6O10	5.0798	-	-	pos	-	-	-	-	Lipids and lipid-like molecules	Fatty Acyls	751.365	0.0550702	0	53.9	-1.7661	-	Fatty acyl thioesters	5.569	5.843	5.413	5.583	6.08	5.815	5.915	4.868	6.191	5.708	5.981	6.077	5.848	5.807	5.85
pos_1967	Destruxin E	metab_1008	B(ii)	-	-	HMDB0251067	M+H-2H2O	C29H47N5O8	5.0334	-	-	pos	-	-	-	-	Organic acids and derivatives	Peptidomimetics	558.328	0.0119943824575	0	77.2	-1.4802	-	Depsipeptides	5.17	5.551	4.188	3.767	5.719	5.311	4.801	4.821	6.095	5.581	5.844	5.952	5.551	5.541	5.545
pos_197	(1,10,11,12,14,23-Hexahydroxy-6,10,19-trimethyl-24-oxa-4-azaheptacyclo[12.12.0.02,11.04,9.015,25.018,23.019,25]hexacosan-22-yl) 3,4-dimethoxybenzoate	metab_1011	B(ii)	-	-	HMDB0242290	M+2H, M+H	C36H51NO11	3.4649	-	-	pos	-	-	-	-	Lipids and lipid-like molecules	Steroids and steroid derivatives	674.35	0.00934264161277	0	58.4	-5.64611	-	Steroidal alkaloids	6.224	6.458	5.756	5.838	6.598	6.325	6.249	5.779	6.803	6.373	6.607	6.691	6.387	6.39	6.395
pos_1975	Mocimycin	metab_1017	B(ii)	-	-	HMDB0030465	M+ACN+H	C43H60N2O12	4.8167	-	-	pos	-	-	-	-	Organic oxygen compounds	Organooxygen compounds	838.444	0.0137375648978	0	64.8	-5.26996	50935-71-2	Carbohydrates and carbohydrate conjugates	5.985	6.141	5.676	5.925	6.423	6.181	6.128	5.286	6.38	5.911	6.207	6.291	6.099	6.088	6.092
pos_1988	4-Piperidinone, 1-hydroxy-2,2,6,6-tetramethyl-	metab_1031	B(i)	-	-	-	M+H	C9H17NO2	4.623	-	-	pos	-	-	-	-	-	-	172.133	0.00303192991149	54.2	0	-1.62067	-	-	6.556	6.481	6.482	6.515	6.526	6.741	6.404	6.532	6.542	6.423	6.538	6.377	6.522	6.52	6.52
pos_1991	Coroloside	metab_1035	B(ii)	-	-	HMDB0033703	M+NH4	C35H54O12	4.5841	-	-	pos	-	-	-	-	Lipids and lipid-like molecules	Glycerolipids	684.392	0.0107603	0	48.6	-5.52761	57361-71-4	Triradylcglycerols	5.656	6.036	5.38	5.549	6.266	5.918	5.953	5.082	6.412	5.916	6.22	6.239	6.015	6.019	6.024
pos_1993	Cropropamide	metab_1037	B(ii)	-	-	HMDB0250543	2M+NH4	C13H24N2O2	4.5687	-	-	pos	-	-	-	-	Organic acids and derivatives	Carboxylic acids and derivatives	498.4	0.0252034051876	0	40.8	-1.96061	-	Amino acids, peptides, and analogues	6.134	6.21	6.107	6.113	6.079	6.124	6.127	6.104	6.07	6.132	6.194	6.206	6.164	6.147	6.167
pos_1998	Pro Ile	metab_1042	B(i)	-	-	-	M+H	C11H20N2O3	4.5222	-	-	pos	-	-	-	-	-	-	229.154	0.0214189833071	38.8	0	-1.67683	-	-	4.398	4.847	4.167	4.306	5.104	4.852	4.892	3.566	5.194	4.703	5.021	5.012	4.805	4.802	4.787
pos_2001	(S)-Reticuline	metab_1048	B(ii)	map01100;map01110	Metabolic pathways;Biosynthesis of secondary metabolites	HMDB0003601	2M+H	C19H23NO4	4.4369	代谢途径;次级代谢产物的生物合成	C02105	pos	-	-	Metabolism;Metabolism	Global and overview maps;Global and overview maps	Organoheterocyclic compounds	Isoquinolines and derivatives	659.339	0.00713916933636	0	35.4	9.4539815432449	485-19-8	Benzylisoquinolines	6.13	6.382	5.834	6.039	6.544	6.28	6.356	5.726	6.686	6.26	6.528	6.561	6.329	6.33	6.335
pos_2002	20-HETE ethanolamide	metab_1049	B(ii)	-	-	HMDB0013630	M+ACN+Na	C22H37NO3	4.4369	-	-	pos	-	-	-	-	Organic nitrogen compounds	Organonitrogen compounds	427.291	0.0175108222647	0	34.3	-6.58862	942069-11-6	Amines	4.916	5.23	4.047	4.585	5.445	5.11	5.091	4.163	5.6	5.065	5.402	5.483	5.195	5.18	5.185
pos_2004	Hydratopyrrhoxanthinol	metab_1051	B(ii)	-	-	HMDB0036842	M+H-2H2O	C37H48O6	4.406	-	-	pos	-	-	-	-	Lipids and lipid-like molecules	Prenol lipids	553.334	0.00653503174575	0	64.4	3.8969050989164304	120416-68-4	Terpene lactones	5.215	5.431	5.521	5.776	5.778	5.687	5.371	4.715	5.607	5.173	5.515	5.573	5.492	5.486	5.488
pos_202	Desglucocheirotoxol	metab_1068	B(ii)	-	-	HMDB0033828	M+Na, M+CH3OH+H	C29H44O10	3.6908	-	-	pos	-	-	-	-	Lipids and lipid-like molecules	Steroids and steroid derivatives	585.323	0.0207044883084	0	61.6	-6.50045	29336-13-8	Steroid lactones	5.806	6.076	5.71	5.865	6.302	6.084	6.189	5.158	6.275	5.86	6.121	6.179	6.019	6.017	6.034
pos_2023	Exemestane	metab_1072	B(ii)	-	-	HMDB0015125	M+ACN+Na	C20H24O2	4.0484	-	C08162	pos	-	-	-	-	Lipids and lipid-like molecules	Steroids and steroid derivatives	360.194	0.0102440711304	0	34.5	1.23029542438467	107868-30-4	Androstane steroids	5.324	5.376	5.031	5.265	5.561	5.488	5.332	4.47	5.557	5.273	5.477	5.634	5.361	5.37	5.364
pos_2026	DL-p-Chlorophenylalanine methyl ester hydrochloride	metab_1075	B(i)	-	-	-	M+H	C10H12ClNO2	4.0019	-	-	pos	-	-	-	-	-	-	214.063	0.019748	83.7	0	-1.72562	-	-	4.92	4.866	4.909	4.911	4.849	4.908	4.901	4.889	4.861	4.887	4.865	4.825	4.891	4.877	4.893
pos_2027	N-Myristoyl Arginine	metab_1076	B(ii)	-	-	HMDB0242046	M+H	C20H40N4O3	3.9941	-	-	pos	-	-	-	-	Organic acids and derivatives	Carboxylic acids and derivatives	385.316	0.0224041785183	0	67	-2.15233	-	Amino acids, peptides, and analogues	6.207	6.097	6.022	6.062	6.018	5.977	6.052	6.011	6.091	6.042	6.075	6.057	6.07	6.051	6.056
pos_2030	Palmitoylcarnitine	metab_1080	B(ii)	map01212;map00071	Fatty acid metabolism;Fatty acid degradation	HMDB0240783;LMFA07070004;HMDB0000222	M+	C23H45NO4	3.971	脂肪酸代谢;脂肪酸降解	C02990	pos	-	-	Metabolism;Metabolism	Global and overview maps;Lipid metabolism	Lipids and lipid-like molecules	Fatty Acyls	399.332	0.00565586910105	0	35.2	-6.98783	2364-67-2	Fatty acid esters	5.642	5.582	5.643	5.62	5.614	5.586	5.61	5.612	5.602	5.63	5.599	5.526	5.59	5.59	5.585
pos_2038	Leu Thr Val	metab_1087	B(i)	-	-	-	M+H	C15H29N3O5	3.8465	-	-	pos	-	-	-	-	-	-	332.217	0.0245994245411	77.6	0	-2.32518	-	-	4.25	4.696	3.602	3.624	4.945	4.611	4.592	3.595	5.259	4.657	5.013	5.08	4.678	4.662	4.682
pos_2039	Phenylalanylproline	metab_1088	B(ii)	-	-	HMDB0011177	2M+H	C14H18N2O3	3.8309	-	-	pos	-	-	-	-	Organic acids and derivatives	Carboxylic acids and derivatives	525.266	0.00910872847573	0	36.2	-9.57054	7669-65-0	Amino acids, peptides, and analogues	5.435	5.602	5.399	5.569	5.891	5.762	5.716	4.948	5.941	5.535	5.795	5.853	5.663	5.658	5.665
pos_2040	Heliotridine	metab_1090	B(ii)	-	-	HMDB0253071	2M+NH4	C8H13NO2	3.7999	-	C10321	pos	-	-	-	-	Alkaloids and derivatives	Not Available	328.222	0.00557587453879	0	54.1	-2.48187	520-63-8	Not Available	5.554	5.709	5.469	5.701	5.988	5.849	5.884	4.983	5.751	5.505	5.768	5.73	5.694	5.692	5.69
pos_2045	Chitotriose	metab_1095	B(ii)	-	-	HMDB0006578	M+	C18H35N3O13	3.7451	-	-	pos	-	-	-	-	Organic oxygen compounds	Organooxygen compounds	501.218	0.0127963118006	0	31.6	2.2866275805241605	41708-93-4	Carbohydrates and carbohydrate conjugates	5.209	5.401	5.064	5.182	5.662	5.424	5.411	4.624	5.683	5.211	5.543	5.591	5.365	5.375	5.367
pos_2046	Queuine	metab_1096	B(ii)	-	-	HMDB0001495	2M+H	C12H15N5O3	3.7373	-	C01449	pos	-	-	-	-	Organoheterocyclic compounds	Pyrrolopyrimidines	555.244	0.0285805258119	0	66.9	3.20783734200497	72496-59-4	Pyrrolo[2,3-d]pyrimidines	4.374	5.43	4.107	4.129	5.633	5.212	4.253	4.1	6.056	5.334	5.638	5.837	5.356	5.335	5.358
pos_2056	Tranexamic Acid	metab_1107	B(i)	-	-	PW_C008836;HMDB0014447;MJDBOTE0000780	M+H	C8H15NO2	3.5658	-	C12535	pos	-	-	-	-	Organic acids and derivatives	Carboxylic acids and derivatives	158.117	0.00807940671993	40.8	0	-1.30231	1197-18-8	Amino acids, peptides, and analogues	5.708	5.631	5.6	5.701	5.643	5.768	5.565	5.699	5.67	5.62	5.645	5.667	5.647	5.649	5.654
pos_2058	CHEBI:69439	metab_1109	B(i)	-	-	-	M+H	C10H16N2O2	3.5347	-	-	pos	-	-	-	-	-	-	197.128	0.0323056531498	61	0	-1.34292	-	-	4.741	4.887	4.754	4.813	5.008	4.915	4.877	4.527	5.071	4.77	4.923	4.966	4.824	4.822	4.847
pos_2061	Coagulin R 3-glucoside	metab_1113	B(ii)	-	-	HMDB0033207	M+ACN+Na	C34H48O11	3.4649	-	-	pos	-	-	-	-	Lipids and lipid-like molecules	Steroids and steroid derivatives	696.331	0.0298008463454	0	72.1	-6.39466	221695-66-5	Steroid lactones	4.915	5.273	3.773	3.795	5.509	5.172	5.055	4.104	5.808	5.107	5.562	5.64	5.167	5.163	5.187
pos_2064	Proline betaine	metab_1116	B(ii)	-	-	HMDB0004827	2M+ACN+H	C7H13NO2	3.4415	-	C10172	pos	-	-	-	-	Organic acids and derivatives	Carboxylic acids and derivatives	328.222	0.00756722099508	0	44.3	-2.78427	471-87-4	Amino acids, peptides, and analogues	5.132	5.391	4	4.46	5.549	5.234	5.183	4.643	5.712	5.271	5.515	5.585	5.281	5.288	5.284
pos_2069	3a-Methyl-2,3,4,5,5a,10,10a,10b-octahydro-1H-cyclopenta[a]fluorene-2,3,7-triol	metab_1121	B(ii)	-	-	HMDB0257775	2M+Na	C17H22O3	3.3792	-	-	pos	-	-	-	-	Benzenoids	Fluorenes	571.308	0.0163305032701	0	52.3	8.44812282356192	-	Not Available	5.711	5.79	5.488	5.638	5.929	5.784	5.878	5.23	5.864	5.588	5.793	5.853	5.709	5.718	5.723
pos_2070	Gulonic acid	metab_1123	B(ii)	map01100;map00040;map00053;map01240	Metabolic pathways;Pentose and glucuronate interconversions;Ascorbate and aldarate metabolism;Biosynthesis of cofactors	HMDB0003290	M+ACN+Na	C6H12O7	3.3792	代谢途径;戊糖和葡萄糖醛酸相互转化;抗坏血酸和醛酸代谢;辅助因子的生物合成	C00800	pos	-	-	Metabolism;Metabolism;Metabolism;Metabolism	Global and overview maps;Carbohydrate metabolism;Carbohydrate metabolism;Global and overview maps	Organic acids and derivatives	Hydroxy acids and derivatives	260.073	0.0220604463872	0	54.9	-3.04275	20246-53-1;526-97-6	Medium-chain hydroxy acids and derivatives	4.493	4.941	4.738	4.892	5.417	5.278	5.193	4.225	5.287	4.782	5.28	4.848	5.03	5.012	5.017
pos_2074	Merodesmosine	metab_1127	B(ii)	-	-	HMDB0030407	M+H-H2O	C18H34N4O6	3.3249	-	-	pos	-	-	-	-	Organic acids and derivatives	Carboxylic acids and derivatives	385.244	0.0127071006924	0	85.3	-2.13282	17096-97-8	Amino acids, peptides, and analogues	4.645	4.859	4.09	4.061	5.183	4.975	5.033	4.032	5.482	4.898	5.207	5.396	4.982	4.988	4.993
pos_2079	Beta-Tyrosine	metab_1132	B(ii)	map00350	Tyrosine metabolism	HMDB0003831	2M+K	C9H11NO3	3.2788	酪氨酸代谢	C04368	pos	-	-	Metabolism	Amino acid metabolism	Organic acids and derivatives	Carboxylic acids and derivatives	401.113	0.0438843042413	0	58.5	6.780569008554179	-	Amino acids, peptides, and analogues	4.701	4.356	4.079	4.101	4.145	4.099	4.097	5.4	5.646	5.586	5.607	6.005	5.314	5.282	5.316
pos_208	Leu Gly Val	metab_1133	B(i)	-	-	-	M+H, M+Na	C13H25N3O4	3.5347	-	-	pos	-	-	-	-	-	-	288.191	0.0118769560945	78.9	0	-2.3027	-	-	4.85	5.432	4.513	3.666	5.606	5.297	5.483	4.572	5.94	5.381	5.661	5.8	5.426	5.424	5.434
pos_2089	(3-Aminopropyl)(n-butyl)phosphinic acid	metab_1143	B(ii)	-	-	HMDB0249860	M+Na	C7H18NO2P	3.1951	-	-	pos	-	-	-	-	Organophosphorus compounds	Not Available	202.097	0.00796319152944	0	38	1.15665167729753	-	Not Available	6.16	6.119	6.135	6.155	6.105	6.126	6.13	6.142	6.098	6.122	6.133	6.096	6.12	6.113	6.118
pos_2091	Chlorobenzene	metab_1146	B(ii)	map01220;map00361;map01120	Degradation of aromatic compounds;Chlorocyclohexane and chlorobenzene degradation;Microbial metabolism in diverse environments	HMDB0041855	M+ACN+H	C6H5Cl	3.1951	芳香族化合物降解;氯环己烷和氯苯降解;不同环境中的微生物代谢	C06990	pos	-	-	Metabolism;Metabolism;Metabolism	Global and overview maps;Xenobiotics biodegradation and metabolism;Global and overview maps	Benzenoids	Benzene and substituted derivatives	154.042	0.00365822156254	0	43.9	-1.95802	108-90-7	Halobenzenes	7.476	7.463	7.469	7.481	7.445	7.453	7.471	7.474	7.425	7.465	7.451	7.443	7.45	7.447	7.45
pos_2093	Benzeneacetonitrile	metab_1148	B(ii)	map00460;map01100;map01110;map01120;map00643	Cyanoamino acid metabolism;Metabolic pathways;Biosynthesis of secondary metabolites;Microbial metabolism in diverse environments;Styrene degradation	HMDB0034171	M+	C8H7N	3.1951	氰基氨基酸代谢;代谢途径;次级代谢产物的生物合成;不同环境中的微生物代谢;苯乙烯降解	C16074	pos	-	-	Metabolism;Metabolism;Metabolism;Metabolism;Metabolism	Metabolism of other amino acids;Global and overview maps;Global and overview maps;Global and overview maps;Xenobiotics biodegradation and metabolism	Benzenoids	Benzene and substituted derivatives	117.057	0.0079880275232	0	41.8	-4.2932	140-29-4	Benzyl cyanides	5.4	5.43	5.398	5.418	5.402	5.406	5.43	5.405	5.395	5.406	5.395	5.384	5.391	5.389	5.384
pos_2107	Serotonin	metab_1164	B(ii)	map01100;map01110;map00380	Metabolic pathways;Biosynthesis of secondary metabolites;Tryptophan metabolism	PW_C000178;HMDB0000259;MJDBSJD0000073	M+H-H2O	C10H12N2O	3.1424	代谢途径;次级代谢产物的生物合成;色氨酸代谢	C00780	pos	Peptides;Hormones and transmitters	Amines;Neurotransmitters	Metabolism;Metabolism;Metabolism	Global and overview maps;Global and overview maps;Amino acid metabolism	Organoheterocyclic compounds	Indoles and derivatives	159.091	0.0781116731033	0	45.7	-1.15533	50-67-9	Tryptamines and derivatives	4.151	4.197	4.072	4.089	4.719	4.518	4.373	4.129	4.864	4.332	4.602	4.72	4.38	4.378	4.437
pos_2114	ATPA	metab_1172	B(i)	-	-	-	M+H	C10H16N2O4	3.1269	-	-	pos	-	-	-	-	-	-	229.118	0.0058082797221	35.8	0	-1.58956	-	-	5.357	5.535	5.253	5.401	5.767	5.561	5.556	4.918	5.783	5.369	5.628	5.712	5.508	5.504	5.509
pos_212	Jasmolone	metab_1178	B(ii)	-	-	HMDB0030039	M+H, M+NH4	C11H16O2	5.875	-	-	pos	-	-	-	-	Organic oxygen compounds	Organooxygen compounds	198.149	0.0138644159827	0	31.6	-1.64211	54383-66-3	Alcohols and polyols	5.498	5.588	5.499	5.647	5.392	5.551	5.439	5.599	5.442	5.509	5.363	5.509	5.47	5.477	5.482
pos_2128	3-O-Demethylfortimicin A	metab_1187	B(ii)	-	-	HMDB0245956	M+Na	C16H33N5O6	3.0105	-	-	pos	-	-	-	-	Organic oxygen compounds	Organooxygen compounds	414.234	0.0189803	0	58	3.90440024928404	-	Carbohydrates and carbohydrate conjugates	4.908	5.13	3.392	3.414	5.205	4.831	4.511	4.322	5.54	5.127	5.391	5.456	5.027	5.024	5.04
pos_2133	Leucylproline	metab_1193	B(ii)	-	-	HMDB0011175	M+H	C11H20N2O3	2.9717	-	-	pos	-	-	-	-	Organic acids and derivatives	Carboxylic acids and derivatives	229.154	0.0102446568963	0	34.3	-1.61846	6403-35-6	Amino acids, peptides, and analogues	6.096	6.137	6.077	6.312	6.337	6.223	6.198	5.64	6.046	5.887	6.07	5.987	6.085	6.076	6.081
pos_2134	N6-Acetyl-5S-hydroxy-L-lysine	metab_1194	B(ii)	-	-	HMDB0033891	2M+ACN+Na	C8H16N2O4	2.9639	-	-	pos	-	-	-	-	Organic acids and derivatives	Carboxylic acids and derivatives	472.239	0.0109143612105	0	68.9	3.75784024511838	-	Amino acids, peptides, and analogues	5.278	5.489	5.337	5.556	5.728	5.578	5.763	4.47	5.36	5.222	5.556	5.492	5.398	5.389	5.393
pos_2136	Acetylcholine	metab_1196	B(i)	map00564	Glycerophospholipid metabolism	HMDB0000895;MJDBOTE0000379	M+	C7H16NO2+	2.9485	甘油磷脂代谢	C01996	pos	Hormones and transmitters	Neurotransmitters	Metabolism	Lipid metabolism	Organic nitrogen compounds	Organonitrogen compounds	146.117	0.0073379212085	49.4	0	-5.38021	51-84-3	Quaternary ammonium salts	5.135	5.029	5.196	5.235	5.236	5.193	4.998	4.829	4.887	4.904	4.966	4.865	5.068	5.066	5.072
pos_2138	Lysyl-aspartyl-glutamyl-leucine	metab_1198	B(ii)	-	-	HMDB0247848	M+ACN+H	C21H37N5O9	2.9252	-	-	pos	-	-	-	-	Organic acids and derivatives	Carboxylic acids and derivatives	545.292	0.0302323749915	0	36	-1.92435	-	Amino acids, peptides, and analogues	5.434	5.582	5.1	5.303	5.821	5.563	5.602	4.914	5.82	5.461	5.73	5.754	5.54	5.538	5.561
pos_2142	12-Hydroxydodecanoic acid	metab_1203	B(ii)	-	-	HMDB0002059;HMDB0304547	M+2Na-H	C12H24O3	2.8864	-	C08317	pos	-	-	-	-	Organic acids and derivatives	Hydroxy acids and derivatives	261.144	0.00988804685681	0	45.5	0.8247643895219341	505-95-3	Medium-chain hydroxy acids and derivatives	4.284	4.586	3.964	3.974	5.08	4.682	4.585	3.244	5.066	4.542	4.837	4.884	4.643	4.634	4.639
pos_2159	Pantetheine 4'-phosphate	metab_1221	B(ii)	map01100;map01110;map00770;map00332;map01240	Metabolic pathways;Biosynthesis of secondary metabolites;Pantothenate and CoA biosynthesis;Carbapenem biosynthesis;Biosynthesis of cofactors	HMDB0001416;PW_C001093	M+H	C11H23N2O7PS	2.7623	代谢途径;次级代谢产物的生物合成;泛酸和CoA生物合成;碳青霉烯生物合成;辅助因子的生物合成	C01134	pos	-	-	Metabolism;Metabolism;Metabolism;Metabolism;Metabolism	Global and overview maps;Global and overview maps;Metabolism of cofactors and vitamins;Biosynthesis of other secondary metabolites;Global and overview maps	Organic acids and derivatives	Carboxylic acids and derivatives	359.103	0.0139852203288	0	78.1	-2.22917	2226-71-3	Amino acids, peptides, and analogues	5.372	5.142	5.228	5.304	5.253	5.267	4.421	5.393	5.085	5.307	5.288	5.2	5.241	5.239	5.25
pos_2169	Pro Ile Gly	metab_1232	B(i)	-	-	-	M+H	C13H23N3O4	2.7235	-	-	pos	-	-	-	-	-	-	286.175	0.0101140851047	84.3	0	-2.37767	-	-	4.866	5.051	4.942	5.103	5.34	5.181	5.074	4.374	5.226	4.78	5.114	5.067	5.055	5.049	5.058
pos_220	Dihydroroseoside	metab_1266	B(ii)	-	-	HMDB0040614	M+H, M+CH3OH+H	C19H32O8	6.0827	-	-	pos	-	-	-	-	Lipids and lipid-like molecules	Fatty Acyls	421.24	0.00637488497747	0	51.4	-9.104	142235-28-7	Fatty acyl glycosides	6.003	5.984	5.969	5.941	5.96	5.957	5.979	5.96	5.968	5.942	5.996	5.938	5.957	5.952	5.956
pos_2214	(-)-Salsoline	metab_1282	B(ii)	-	-	HMDB0012469;HMDB0003626	M+H	C11H15NO2	2.4456	-	C09640	pos	-	-	-	-	Organoheterocyclic compounds	Tetrahydroisoquinolines	194.117	0.00289491323477	0	33.2	-0.945852	53622-84-7;89-31-6	Not Available	6.004	6.018	5.994	5.986	6.029	6	5.996	5.982	6.039	6.02	6.025	6.049	6.008	6.009	6.011
pos_2224	6-Amino-5-chloropyrimidine-2,4(1H,3H)-dione	metab_1292	B(ii)	-	-	HMDB0246937	M+H-H2O	C4H4ClN3O2	2.1213	-	-	pos	-	-	-	-	Organoheterocyclic compounds	Diazines	143.997	0.0444597256433	0	52	4.7245160855344	-	Pyrimidines and pyrimidine derivatives	4.425	4.358	4.161	4.349	4.375	4.429	4.351	4.5	4.433	4.422	4.349	4.25	4.455	4.455	4.488
pos_2228	Val Pro Gln	metab_1295	B(i)	-	-	-	M+H	C15H26N4O5	2.0055	-	-	pos	-	-	-	-	-	-	343.197	0.0513025	88.1	0	-2.37757	-	-	5.166	5.34	5.236	5.505	5.669	5.537	5.473	4.03	4.695	4.548	5.009	4.82	5.17	5.168	5.207
pos_2233	Didanosine	metab_1301	B(ii)	-	-	PW_C009350;HMDB0015037	2M+NH4	C10H12N4O3	1.9976	-	C06953	pos	-	-	-	-	Nucleosides, nucleotides, and analogues	Purine nucleosides	490.213	0.0246893229356	0	37	-4.85296	69655-05-6	Purine 2'',3''-dideoxyribonucleosides	5.285	5.433	5.038	5.29	5.743	5.516	5.59	4.514	5.78	5.37	5.626	5.719	5.45	5.448	5.467
pos_2239	L-Coprine	metab_1306	B(ii)	-	-	HMDB0034266	M+H-H2O	C8H14N2O4	1.9976	-	C08271	pos	-	-	-	-	Organic acids and derivatives	Carboxylic acids and derivatives	185.092	0.0189771435833	0	39.7	-1.11231	58919-61-2	Amino acids, peptides, and analogues	4.558	4.772	4.599	4.817	4.909	4.698	4.775	4.391	4.906	4.727	4.798	4.852	4.707	4.723	4.719
pos_224	4-hydroxysphinganine	metab_1307	B(ii)	map00600;map01100	Sphingolipid metabolism;Metabolic pathways	LMSP01030001;HMDB0304183	M+H, M+Na	C18H39NO3	6.1515	鞘脂代谢;代谢途径	C12144	pos	-	-	Metabolism;Metabolism	Lipid metabolism;Global and overview maps	Organic nitrogen compounds	Organonitrogen compounds	318.3	0.00839312044827	0	34	-2.31668	-	Amines	7.034	7.07	6.922	7.059	7.049	7.425	7.361	7.288	7.323	7.132	7.003	7.248	7.275	7.268	7.273
pos_2241	Prolyl-Valine	metab_1309	B(ii)	-	-	HMDB0029030	M+H	C10H18N2O3	1.9899	-	-	pos	-	-	-	-	Organic acids and derivatives	Carboxylic acids and derivatives	215.139	0.0096719275163	0	36.3	-1.56392	-	Amino acids, peptides, and analogues	5.141	5.314	5.467	5.573	5.615	5.487	5.406	4.675	5.523	5.122	5.346	5.422	5.334	5.332	5.34
pos_225	Lauryldiethanolamine	metab_1318	B(i)	-	-	-	M+H-H2O, M+H	C16H35NO2	6.1515	-	-	pos	-	-	-	-	-	-	274.273	0.00867299841797	66.3	0	-2.38319	-	-	7.983	7.97	7.875	7.925	7.916	8.105	8.081	8.047	8.042	7.98	7.89	7.991	8.042	8.034	8.039
pos_2258	Glycylvaline	metab_1327	B(i)	-	-	HMDB0028854;MJDBOTE0000605	M+H	C7H14N2O3	1.6439	-	-	pos	-	-	-	-	Organic acids and derivatives	Carboxylic acids and derivatives	175.108	0.0193780346025	52.5	0	-1.11334	1963-21-9	Amino acids, peptides, and analogues	4.329	4.844	3.379	3.401	5.256	4.857	4.812	4.333	5.403	4.942	5.202	5.167	4.905	4.917	4.921
pos_2265	Cyclo(his-pro)	metab_1335	B(ii)	-	-	HMDB0002053;HMDB0250630	M+H	C11H14N4O2	1.4661	-	-	pos	-	-	-	-	Organic acids and derivatives	Carboxylic acids and derivatives	235.119	0.00941543426784	0	53.9	-1.87108	53109-32-3	Amino acids, peptides, and analogues	6.658	6.771	6.599	6.735	6.987	6.801	6.772	6.272	7.011	6.683	6.879	6.94	6.761	6.758	6.766
pos_2266	N1,N8-Diacetylspermidine	metab_1336	B(ii)	-	-	HMDB0041947	M+H	C11H23N3O2	1.4584	-	-	pos	-	-	-	-	Organic acids and derivatives	Carboxylic acids and derivatives	230.186	0.0101625055944	0	35.7	-1.66832	-	Carboxylic acid derivatives	6.4	6.301	6.385	6.475	6.472	6.372	6.293	6.252	6.252	6.122	6.147	6.156	6.294	6.292	6.3
pos_2273	Norepinephrine	metab_1344	B(i)	map01100;map02024;map00350;map02020	Metabolic pathways;Quorum sensing;Tyrosine metabolism;Two-component system	HMDB0000216;PW_C000142;MJDBOTE0001316	M+H	C8H11NO3	1.2648	代谢途径;群体感应;酪氨酸代谢;双组分系统	C00547	pos	Hormones and transmitters;Hormones and transmitters	Other hormones;Neurotransmitters	Metabolism;Cellular Processes;Metabolism;Environmental Information Processing	Global and overview maps;Cellular community - prokaryotes;Amino acid metabolism;Signal transduction	Benzenoids	Phenols	170.081	0.0183924677349	53.6	0	-1.6169	51-41-2	Benzenediols	5.775	5.85	5.669	5.767	6.064	5.914	5.866	5.55	6.095	5.823	5.968	6.023	5.875	5.864	5.879
pos_2278	5-(2'-Carboxyethyl)-4,6-Dihydroxypicolinate	metab_1349	B(ii)	map00380	Tryptophan metabolism	HMDB0006794	M+NH4	C9H9NO6	1.2186	色氨酸代谢	C05655	pos	-	-	Metabolism	Amino acid metabolism	Organoheterocyclic compounds	Pyridines and derivatives	245.076	0.0163142865365	0	65.2	-1.92059	-	Hydropyridines	5.171	5.194	5.01	5.167	5.371	5.159	5.111	4.366	5.404	5.112	5.291	5.352	5.162	5.16	5.173
pos_2284	3-Methylindole	metab_1355	B(i)	map00380	Tryptophan metabolism	HMDB0000466	M+H	C9H9N	1.1568	色氨酸代谢	C08313	pos	-	-	Metabolism	Amino acid metabolism	Organoheterocyclic compounds	Indoles and derivatives	132.081	0.0148236297267	72.6	0	-0.926808	83-34-1	Indoles	3.333	3.938	3.969	3.674	5.193	4.102	3.957	4.22	3.829	4.023	3.8	3.74	4.314	4.312	4.324
pos_2296	Adenosine 3'-monophosphate	metab_1368	B(i)	map01100;map00230	Metabolic pathways;Purine metabolism	HMDB0003540	M+H	C10H14N5O7P	1.0332	代谢途径;嘌呤代谢	C01367	pos	-	-	Metabolism;Metabolism	Global and overview maps;Nucleotide metabolism	Nucleosides, nucleotides, and analogues	Ribonucleoside 3''-phosphates	348.07	0.0136129	97.1	0	-2.36606	84-21-9	Not Available	5.103	5.039	5.641	5.593	5.664	5.573	5.383	3.459	4.085	3.47	4.584	4.248	5.218	5.225	5.229
pos_2300	FAPy-adenine	metab_1374	B(ii)	-	-	HMDB0004816	M+H-H2O	C5H7N5O	1.0102	-	C06502	pos	-	-	-	-	Organoheterocyclic compounds	Diazines	136.062	0.00795311153576	0	52.6	-0.839992	5122-36-1	Pyrimidines and pyrimidine derivatives	6.47	5.536	5.307	5.18	5.269	5.093	5	6.417	6.608	6.565	6.543	6.712	6.325	6.318	6.323
pos_2302	Alpha-Methylene-Gamma-Butyrolactone	metab_1376	B(i)	-	-	HMDB0246945	M+H	C5H6O2	1.0102	-	C20578	pos	-	-	-	-	Organoheterocyclic compounds	Lactones	99.0443	0.0144344027464	88.6	0	2.72488882464455	-	Gamma butyrolactones	5.38	5.318	5.343	5.33	5.306	5.34	5.337	5.3	5.29	5.323	5.288	5.315	5.347	5.345	5.335
pos_2324	1,3-Butadiene	metab_1399	B(ii)	-	-	HMDB0041792	M+NH4	C4H6	0.7631	-	C16450	pos	-	-	-	-	Hydrocarbons	Unsaturated hydrocarbons	72.0812	0.0100432967236	0	38.5	8.71064161141982	106-99-0	Olefins	5.166	5.251	5.221	5.272	5.435	5.271	5.284	4.904	5.393	5.184	5.325	5.318	5.246	5.25	5.255
pos_2333	4-Guanidinobutanoic Acid	metab_1409	B(i)	map01100;map00330	Metabolic pathways;Arginine and proline metabolism	HMDB0003464;HMDB0031842;MJDBOTE0001114	M+H	C5H11N3O2	0.7475	代谢途径;精氨酸和脯氨酸代谢	C01035	pos	-	-	Metabolism;Metabolism	Global and overview maps;Amino acid metabolism	Organic acids and derivatives	Carboxylic acids and derivatives	146.092	0.0139154230361	50.2	0	-1.75825	463-00-3;500-65-2	Amino acids, peptides, and analogues	4.804	4.91	4.826	4.912	4.977	4.882	4.808	4.474	4.719	4.648	4.745	4.665	4.756	4.763	4.768
pos_2334	Vigabatrin	metab_1410	B(ii)	-	-	HMDB0015212	M+H	C6H11NO2	0.7475	-	C07500	pos	-	-	-	-	Organic acids and derivatives	Carboxylic acids and derivatives	130.086	0.00751218087169	0	53.9	-0.770798	60643-86-9	Amino acids, peptides, and analogues	5.734	5.782	5.814	5.798	5.847	5.774	5.764	5.686	5.789	5.745	5.758	5.731	5.754	5.749	5.755
pos_234	Dextrorphan O-glucuronide	metab_1416	B(ii)	-	-	HMDB0010341	M+H-H2O, M+H	C23H31NO7	6.243	-	-	pos	-	-	-	-	Alkaloids and derivatives	Morphinans	434.217	0.0194224626934	0	62.5	-1.34556	-	Not Available	5.941	5.806	5.824	5.898	5.761	5.931	5.848	5.91	5.746	5.81	5.734	5.868	5.796	5.78	5.785
pos_2348	7,8-diaminopelargonate	metab_1425	B(ii)	map01100;map00780;map01240	Metabolic pathways;Biotin metabolism;Biosynthesis of cofactors	HMDB0304236	M+ACN+H	C9H20N2O2	0.7398	代谢途径;生物素代谢;辅助因子的生物合成	C01037	pos	-	-	Metabolism;Metabolism;Metabolism	Global and overview maps;Metabolism of cofactors and vitamins;Global and overview maps	Lipids and lipid-like molecules	Fatty Acyls	230.186	0.0177447998557	0	39	-2.01636	-	Fatty acids and conjugates	6.311	6.242	6.316	6.392	6.338	6.254	6.198	6.215	6.103	6.024	6.048	6.024	6.203	6.19	6.205
pos_2350	N-Acetyl-1,6-diaminohexane	metab_1428	B(ii)	-	-	HMDB0255016	M+ACN+H	C8H18N2O	0.7398	-	-	pos	-	-	-	-	Organic acids and derivatives	Carboxylic acids and derivatives	200.175	0.0206101511127	0	37	-2.03042	-	Carboxylic acid derivatives	5.412	5.493	5.633	5.561	5.832	5.796	5.704	5.52	5.748	5.451	5.589	5.346	5.614	5.6	5.617
pos_2351	Deoxyribose	metab_1429	B(ii)	map01100;map00030	Metabolic pathways;Pentose phosphate pathway	HMDB0003224;HMDB0245099	M+ACN+H	C5H10O4	0.7398	代谢途径;磷酸戊糖途径	C01801	pos	Carbohydrates	Monosaccharides	Metabolism;Metabolism	Global and overview maps;Carbohydrate metabolism	Organic oxygen compounds	Organooxygen compounds	176.091	0.00618559654643	0	40.7	-1.77036	533-67-5	Carbohydrates and carbohydrate conjugates	5.588	5.774	5.537	5.615	6.035	5.773	5.778	5.249	6.021	5.668	5.902	5.949	5.777	5.773	5.778
pos_2354	N-Cyclohexylformamide	metab_1431	B(i)	map00930;map01120	Caprolactam degradation;Microbial metabolism in diverse environments	HMDB0255105;HMDB0031314	M+NH4	C7H13NO	0.7398	己内酰胺降解;不同环境中的微生物代谢	C11519	pos	-	-	Metabolism;Metabolism	Xenobiotics biodegradation and metabolism;Global and overview maps	Organic acids and derivatives	Carboxylic acids and derivatives	145.133	0.0167368876464	31.5	0	-1.61887	766-92-7;766-93-8	Carboxylic acid derivatives	5.663	5.633	5.745	5.809	5.451	5.41	5.353	5.306	5.584	5.533	5.624	5.58	5.561	5.558	5.572
pos_237	2,5-Dimethylbenzaldehyde	metab_1448	B(i)	-	-	HMDB0032014	M+H-H2O, M+H	C9H10O	6.3426	-	-	pos	-	-	-	-	Benzenoids	Benzene and substituted derivatives	135.08	0.00963556902577	81	0	-1.48469	34341-29-2	Benzoyl derivatives	5.574	5.489	5.528	5.564	5.429	5.473	5.466	5.588	5.475	5.548	5.461	5.547	5.501	5.509	5.504
pos_2370	Epsilon-caprolactam	metab_1449	B(ii)	map01100;map00930;map01120	Metabolic pathways;Caprolactam degradation;Microbial metabolism in diverse environments	HMDB0062769	M+H	C6H11NO	0.7247	代谢途径;己内酰胺降解;不同环境中的微生物代谢	C06593	pos	-	-	Metabolism;Metabolism;Metabolism	Global and overview maps;Xenobiotics biodegradation and metabolism;Global and overview maps	Organoheterocyclic compounds	Lactams	114.091	0.00646531456797	0	64.2	1.0232750078999	105-60-2	Caprolactams	5.821	5.803	5.865	5.902	5.903	5.802	5.778	5.658	5.792	5.718	5.759	5.751	5.788	5.785	5.791
pos_2377	Cysteineglutathione disulfide	metab_1456	B(ii)	-	-	HMDB0000656	M+H	C13H22N4O8S2	0.7092	-	-	pos	-	-	-	-	Organic acids and derivatives	Carboxylic acids and derivatives	427.094	0.0422089336425	0	34.6	-2.29922	13081-14-6	Amino acids, peptides, and analogues	5.608	5.287	5.535	5.669	4.957	5.102	4.829	4.949	5.242	5.44	5.212	5.645	5.377	5.407	5.411
pos_2379	Nicotinamide riboside	metab_1458	B(ii)	map01100;map00760	Metabolic pathways;Nicotinate and nicotinamide metabolism	HMDB0000855;PW_C000681	M+	C11H15N2O5+	0.7092	代谢途径;烟酸和烟酰胺代谢	C03150	pos	-	-	Metabolism;Metabolism	Global and overview maps;Metabolism of cofactors and vitamins	Organic oxygen compounds	Organooxygen compounds	255.097	0.00289918445019	0	44.2	-4.23806	1341-23-7	Carbohydrates and carbohydrate conjugates	5.697	5.575	5.462	5.617	5.636	5.676	5.293	5.255	5.824	5.571	5.801	5.801	5.622	5.62	5.622
pos_2401	(3S)-3,6-Diaminohexanoate	metab_1484	B(ii)	map01100;map00310	Metabolic pathways;Lysine degradation	HMDB0012114	2M+Na	C6H14N2O2	0.6633	代谢途径;赖氨酸降解	C01142	pos	-	-	Metabolism;Metabolism	Global and overview maps;Amino acid metabolism	Organic acids and derivatives	Carboxylic acids and derivatives	315.202	0.0213848372831	0	58.2	5.891837218741389	4299-56-3	Amino acids, peptides, and analogues	5.028	5.318	5.351	5.536	5.74	5.574	5.648	4.323	4.833	4.744	5.003	4.852	5.311	5.293	5.298
pos_2413	L-Aspartic acid	metab_1497	B(i)	map00997;map01240;map00270;map01200;map00998;map00999;map00250;map00410;map02030;map00770;map02010;map00710;map00470;map01100;map00220;map00300;map01120;map01210;map00340;map01230;map00260;map00261;map01110;map00760;map00460;map02020;map00970	Biosynthesis of various other secondary metabolites;Biosynthesis of cofactors;Cysteine and methionine metabolism;Carbon metabolism;Biosynthesis of various antibiotics;Biosynthesis of various plant secondary metabolites;Alanine, aspartate and glutamate metabolism;beta-Alanine metabolism;Bacterial chemotaxis;Pantothenate and CoA biosynthesis;ABC transporters;Carbon fixation in photosynthetic organi…	HMDB0000191;PW_C000123	M+H	C4H7NO4	0.6559	各种其他次生代谢产物的生物合成;辅助因子的生物合成;半胱氨酸和蛋氨酸代谢;碳代谢;各种抗生素的生物合成;各种植物次生代谢产物的生物合成;丙氨酸、天冬氨酸和谷氨酸代谢;β-丙氨酸代谢;细菌趋化性;泛酸和CoA生物合成;ABC转运器;光合生物的固碳作用;D-氨基酸代谢;代谢途径;精氨酸生物合成;赖氨酸生物合成;不同环境中的微生物代谢;2-氧代羧酸代谢;组氨酸代谢;氨基酸生物合成;甘氨酸、丝氨酸和苏氨酸代谢;单环菌素生物合成;次级代谢产物的生物合成;烟酸和烟酰胺代谢;氰基氨基酸代谢;双组分系统;氨酰基tRNA生物合成	C00049	pos	Peptides;Hormones and transmitters	Amino acids;Neurotransmitters	Metabolism;Metabolism;Metabolism;Metabolism;Metabolism;Metabolism;Metabolism;Metabolism;Cellular Processes;Metabolism;Environmental Information Processing;Metabolism;Metabolism;Metabolism;Metabolism;Metabolism;Metabolism;Metabolism;Metabolism;Metabolism;Metabolism;Metabolism;Metabolism;Metabolism;Metabolism;Environmental Information Processing;Genetic Information Processing	Biosynthesis of other secondary metabolites;Global and overview maps;Amino acid metabolism;Global and overview maps;Biosynthesis of other secondary metabolites;Biosynthesis of other secondary metabolites;Amino acid metabolism;Metabolism of other amino acids;Cell motility;Metabolism of cofactors and vitamins;Membrane transport;Energy metabolism;Metabolism of other amino acids;Global and overview m…	Organic acids and derivatives	Carboxylic acids and derivatives	134.045	0.0221649999129	48.1	0	-0.990764	56-84-8	Amino acids, peptides, and analogues	4.605	4.91	4.472	4.551	5.127	4.707	4.624	3.934	4.754	4.685	4.987	4.452	4.733	4.747	4.752
pos_2414	1-Methyl-2-Pyrrolidinone	metab_1498	B(i)	-	-	HMDB0002039	M+NH4	C5H9NO	0.6559	-	C11118	pos	-	-	-	-	Organoheterocyclic compounds	Pyrrolidines	117.102	0.0198987056117	64.6	0	1.00695221667357	616-45-5;872-50-4	Pyrrolidones	4.988	5.114	5.101	5.154	5.487	5.284	5.085	5.106	5.417	5.119	5.437	5.182	5.276	5.288	5.293
pos_2420	L-Carnitine	metab_1505	B(i)	-	-	PW_C000044;HMDB0000062;MJDBOTE0000806	M+H	C7H15NO3	0.6482	-	C00318	pos	-	-	-	-	Organic nitrogen compounds	Organonitrogen compounds	162.112	0.00295257567368	40.1	0	-1.59697	541-15-1	Quaternary ammonium salts	4.765	4.855	4.856	4.924	5.229	4.833	4.894	4.457	4.993	4.851	4.906	4.993	4.918	4.916	4.918
pos_2423	L-Threonine	metab_1508	B(i)	map01100;map01110;map02010;map01120;map00290;map00470;map00860;map01230;map00260;map00261;map00970	Metabolic pathways;Biosynthesis of secondary metabolites;ABC transporters;Microbial metabolism in diverse environments;Valine, leucine and isoleucine biosynthesis;D-Amino acid metabolism;Porphyrin metabolism;Biosynthesis of amino acids;Glycine, serine and threonine metabolism;Monobactam biosynthesis;Aminoacyl-tRNA biosynthesis	HMDB0000167;PW_C000109;MJDBOTE0000464	M+H	C4H9NO3	0.6482	代谢途径;次级代谢产物的生物合成;ABC转运器;不同环境中的微生物代谢;缬氨酸、亮氨酸和异亮氨酸生物合成;D-氨基酸代谢;卟啉代谢;氨基酸生物合成;甘氨酸、丝氨酸和苏氨酸代谢;单环菌素生物合成;氨酰基tRNA生物合成	C00188	pos	Peptides	Amino acids	Metabolism;Metabolism;Environmental Information Processing;Metabolism;Metabolism;Metabolism;Metabolism;Metabolism;Metabolism;Metabolism;Genetic Information Processing	Global and overview maps;Global and overview maps;Membrane transport;Global and overview maps;Amino acid metabolism;Metabolism of other amino acids;Metabolism of cofactors and vitamins;Global and overview maps;Amino acid metabolism;Biosynthesis of other secondary metabolites;Translation	Organic acids and derivatives	Carboxylic acids and derivatives	120.066	0.00441678145845	61.9	0	0.8095404540628008	72-19-5	Amino acids, peptides, and analogues	4.611	4.827	4.414	4.51	5.12	4.946	4.715	4.156	4.773	4.917	4.813	4.695	4.769	4.773	4.771
pos_2424	L-Serine	metab_1509	B(i)	map01100;map00564;map00997;map01120;map01502;map01240;map00460;map00270;map01200;map00998;map01230;map00680;map00600;map01110;map02010;map00260;map00261;map00470;map00630;map00970;map00920	Metabolic pathways;Glycerophospholipid metabolism;Biosynthesis of various other secondary metabolites;Microbial metabolism in diverse environments;Vancomycin resistance;Biosynthesis of cofactors;Cyanoamino acid metabolism;Cysteine and methionine metabolism;Carbon metabolism;Biosynthesis of various antibiotics;Biosynthesis of amino acids;Methane metabolism;Sphingolipid metabolism;Biosynthesis of s…	PW_C000120;HMDB0000187;MJDBOTE0001776	M+H	C3H7NO3	0.6482	代谢途径;甘油磷脂代谢;各种其他次生代谢产物的生物合成;不同环境中的微生物代谢;万古霉素耐药性;辅助因子的生物合成;氰基氨基酸代谢;半胱氨酸和蛋氨酸代谢;碳代谢;各种抗生素的生物合成;氨基酸生物合成;甲烷代谢;鞘脂代谢;次级代谢产物的生物合成;ABC转运器;甘氨酸、丝氨酸和苏氨酸代谢;单环菌素生物合成;D-氨基酸代谢;乙醛酸和二羧酸代谢;氨酰基tRNA生物合成;硫代谢	C00065	pos	Peptides	Amino acids	Metabolism;Metabolism;Metabolism;Metabolism;Human Diseases;Metabolism;Metabolism;Metabolism;Metabolism;Metabolism;Metabolism;Metabolism;Metabolism;Metabolism;Environmental Information Processing;Metabolism;Metabolism;Metabolism;Metabolism;Genetic Information Processing;Metabolism	Global and overview maps;Lipid metabolism;Biosynthesis of other secondary metabolites;Global and overview maps;Drug resistance: antimicrobial;Global and overview maps;Metabolism of other amino acids;Amino acid metabolism;Global and overview maps;Biosynthesis of other secondary metabolites;Global and overview maps;Energy metabolism;Lipid metabolism;Global and overview maps;Membrane transport;Amino…	Organic acids and derivatives	Carboxylic acids and derivatives	106.05	0.0304805137528	74.5	0	1.99604426346192	56-45-1	Amino acids, peptides, and analogues	4.42	4.501	3.627	3.955	4.952	4.846	4.779	4.063	4.155	4.64	4.355	4.082	4.527	4.525	4.549
pos_2425	Boric acid (H3BO3)	metab_1510	B(ii)	-	-	HMDB0035731	M+ACN+H	BH3O3	0.6482	-	C12486	pos	-	-	-	-	Mixed metal/non-metal compounds	Miscellaneous mixed metal/non-metals	104.051	0.0197421618749	0	34.2	-1.75615	10043-35-3	Miscellaneous metallic oxoanionic compounds	4.313	4.485	4.072	4.068	4.59	4.368	4.428	4.23	4.98	4.619	4.787	4.894	4.612	4.627	4.614
pos_2464	Beta-D-Glucosamine	metab_1553	B(ii)	-	-	HMDB0030091	M+Na	C6H13NO5	0.6019	-	C08349	pos	-	-	-	-	Organic oxygen compounds	Organooxygen compounds	202.068	0.0316848500135	0	57.8	-1.17315	14257-69-3	Carbohydrates and carbohydrate conjugates	4.659	4.719	4.322	4.487	5.411	4.392	4.028	4.435	4.511	4.651	4.604	4.584	4.762	4.784	4.788
pos_250	Sclareol oxide	metab_1591	B(ii)	map01110	Biosynthesis of secondary metabolites	HMDB0258180;HMDB0036827	M+H, M+NH4	C18H30O	6.5118	次级代谢产物的生物合成	C09183	pos	-	-	Metabolism	Global and overview maps	Organoheterocyclic compounds	Naphthopyrans	280.263	0.0185518223311	0	30.6	-2.35514	515-03-7	Not Available	6.613	6.729	6.78	6.894	6.657	6.664	6.786	6.814	6.679	6.724	6.638	6.659	6.651	6.665	6.653
pos_2548	3-Furoic acid	metab_1643	B(i)	-	-	HMDB0000444	M+H	C5H4O3	0.5247	-	-	pos	-	-	-	-	Organoheterocyclic compounds	Furans	113.023	0.0193973602896	63.5	0	1.36131134872621	488-93-7	Furoic acid and derivatives	4.319	4.502	4.449	4.36	4.454	4.361	4.442	4.409	4.347	4.436	4.366	4.324	4.448	4.432	4.437
pos_2556	N,N-Dimethylsphingosine	metab_1651	B(ii)	-	-	HMDB0013645;LMSP01070001	M+H-H2O	C20H41NO2	0.3547	-	C13914	pos	-	-	-	-	Organic nitrogen compounds	Organonitrogen compounds	310.31	0.281597	0	38.8	-2.49187	122314-67-4	Amines	4.83	5.006	4.866	4.824	4.88	4.732	4.733	4.966	5.028	4.978	4.907	4.835	4.592	4.667	4.412
pos_258	13,14-Dihydro-15-keto-20-ethyl prostaglandin f2alpha	metab_1677	B(ii)	-	-	HMDB0244515	M+NH4, M+Na	C22H38O5	6.5813	-	-	pos	-	-	-	-	Lipids and lipid-like molecules	Fatty Acyls	405.26	0.0569554835633	0	40.3	-2.19813	-	Eicosanoids	5.525	5.495	5.425	5.43	6.232	5.577	5.486	5.566	5.455	5.487	5.428	5.312	5.669	5.667	5.625
pos_262	Dmap-ethyl-paf	metab_1687	B(ii)	-	-	HMDB0251534	M+NH4, M+Na	C30H57N2O6P	6.5965	-	-	pos	-	-	-	-	Organoheterocyclic compounds	Pyridines and derivatives	590.425	0.00939253891805	0	49.5	-6.8534	-	Aminopyridines and derivatives	6.983	7.022	7.04	7.014	7.007	7.017	7	7.019	6.987	7.024	6.986	6.99	6.988	6.992	6.996
pos_269	PE(17:1(9Z)/0:0)	metab_1694	B(i)	-	-	LMGP02050008	M+H, M+Na	C22H44NO7P	6.7267	-	-	pos	-	-	-	-	-	-	466.292	0.0117978307425	73.1	0	-1.60043	-	-	5.647	5.473	5.358	5.469	5.465	5.152	5.041	5.344	5.964	5.598	5.673	5.939	5.559	5.562	5.569
pos_272	Tetraethylene Glycol Monododecyl Ether	metab_1698	B(i)	-	-	HMDB0246913	M+H, M+NH4	C20H42O5	6.7653	-	-	pos	-	-	-	-	Organic oxygen compounds	Organooxygen compounds	380.336	0.0352154858517	41.8	0	-2.29141	-	Ethers	4.77	5.339	4.645	4.677	5.11	4.618	4.447	4.509	4.571	4.849	4.732	4.615	5.731	5.728	5.703
pos_276	Farnesyl acetone	metab_1702	B(i)	-	-	-	M+H, M+NH4	C18H30O	6.8189	-	-	pos	-	-	-	-	-	-	280.263	0.0307257	78.1	0	-2.39097	-	-	6.492	6.624	6.516	6.664	6.431	6.483	6.625	6.687	6.35	6.523	6.404	6.462	6.454	6.451	6.475
pos_278	(3S,3'S,5R,5'R,6R)-3,6-Epoxy-5,6-dihydro-3',5,8'-trihydroxy-beta,kappa-caroten-6'-one	metab_1704	B(ii)	-	-	HMDB0037795	M+NH4, M+Na	C40H56O5	6.589	-	-	pos	-	-	-	-	Lipids and lipid-like molecules	Prenol lipids	634.451	0.0106891408755	0	58.7	7.83137159995582	256505-53-0	Tetraterpenoids	6.995	7.081	7.065	7.091	7.066	7.034	7.035	7.058	7.033	7.039	7.035	7.012	6.976	6.98	6.985
pos_28	Hypoxanthine	metab_1706	B(i)	map01100;map01232;map00230	Metabolic pathways;Nucleotide metabolism;Purine metabolism	PW_C000102;HMDB0000157	M+H, M+K, M+Na, 2M+Na	C5H4N4O	1.2186	代谢途径;核苷酸代谢;嘌呤代谢	C00262	pos	-	-	Metabolism;Metabolism;Metabolism	Global and overview maps;Global and overview maps;Nucleotide metabolism	Organoheterocyclic compounds	Imidazopyrimidines	137.046	0.00901628369596	70.7	0	-1.28613	68-94-0	Purines and purine derivatives	6.804	6.763	6.879	6.974	6.836	6.795	6.66	6.451	6.553	6.617	6.56	6.659	6.73	6.727	6.735
pos_285	PE(15:0/18:2(9Z,12Z))	metab_1712	B(ii)	map01100;map00564;map01110;map05130	Metabolic pathways;Glycerophospholipid metabolism;Biosynthesis of secondary metabolites;Pathogenic Escherichia coli infection	PW_C004943;LMGP02011232;HMDB0008895	M+H, M+Na	C38H72NO8P	6.9644	代谢途径;甘油磷脂代谢;次级代谢产物的生物合成;致病性大肠杆菌感染	C00350	pos	Lipids	Phospholipids	Metabolism;Metabolism;Metabolism;Human Diseases	Global and overview maps;Lipid metabolism;Global and overview maps;Infectious disease: bacterial	Lipids and lipid-like molecules	Glycerophospholipids	702.505	0.255591	0	83.8	-2.00189	-	Glycerophosphoethanolamines	6.445	6.709	6.657	6.739	6.671	6.349	6.59	6.492	6.412	6.296	6.68	6.491	5.458	5.452	5.244
pos_289	PE(16:0/16:1(9Z))	metab_1716	B(ii)	map01100;map00564;map01110;map05130	Metabolic pathways;Glycerophospholipid metabolism;Biosynthesis of secondary metabolites;Pathogenic Escherichia coli infection	LMGP02011228;PW_C004972;HMDB0008924	M+H, M+Na	C37H72NO8P	7.1334	代谢途径;甘油磷脂代谢;次级代谢产物的生物合成;致病性大肠杆菌感染	C00350	pos	Lipids	Phospholipids	Metabolism;Metabolism;Metabolism;Human Diseases	Global and overview maps;Lipid metabolism;Global and overview maps;Infectious disease: bacterial	Lipids and lipid-like molecules	Glycerophospholipids	690.506	0.0371762657232	0	94	-1.66958	-	Glycerophosphoethanolamines	7.48	7.447	7.473	7.492	7.456	7.287	7.51	7.456	7.387	7.257	7.491	7.407	5.854	5.883	5.858
pos_297	Isophorone	metab_1725	B(i)	-	-	HMDB0031195	M+H-H2O, M+H	C9H14O	7.5243	-	C14743	pos	-	-	-	-	Organic oxygen compounds	Organooxygen compounds	139.112	0.0107312512046	38.9	0	-1.51564	78-59-1	Carbonyl compounds	5.41	5.467	5.521	5.47	5.428	5.462	5.518	5.52	5.518	5.497	5.522	5.537	5.478	5.475	5.484
pos_304	Lovastatin	metab_1734	B(ii)	-	-	PW_C008769;HMDB0014372;HMDB0248085;MJDBOTE0001458	M+CH3OH+H, M+K	C24H36O5	7.639	-	C07074	pos	-	-	-	-	Organoheterocyclic compounds	Lactones	443.221	0.0182995871451	0	54.7	5.05542315389849	75330-75-5	Delta valerolactones	6.111	6.078	6.127	6.154	6.09	6.091	6.102	6.11	6.127	6.122	6.078	6.126	6.114	6.102	6.116
pos_310	Policapram	metab_1741	B(ii)	-	-	HMDB0256664	M+H-H2O, M+H	C6H13NO	7.7087	-	C19492	pos	-	-	-	-	Not Available	Not Available	98.0967	0.0181117149881	0	65	2.2017146462287003	25038-54-4	Not Available	5.482	5.514	5.575	5.482	5.551	5.461	5.48	5.522	5.606	5.651	5.597	5.587	5.555	5.553	5.54
pos_328	1H-Indol-3-amine	metab_1760	B(ii)	-	-	HMDB0244887	M+H, M+NH4	C8H8N2	7.8402	-	C01819	pos	-	-	-	-	Organoheterocyclic compounds	Indoles and derivatives	133.076	0.00948202166473	0	40.4	-1.00832	-	Indoles	5.903	5.945	5.915	5.902	5.911	5.75	5.823	5.912	5.937	5.98	5.951	5.922	5.927	5.924	5.919
pos_344	N-Methylaniline	metab_1778	B(i)	-	-	HMDB0255185	M+H, M+NH4	C7H9N	7.7784	-	C02299	pos	-	-	-	-	Organic nitrogen compounds	Organonitrogen compounds	108.081	0.0205051	45.4	0	1.5259957073314	100-61-8	Amines	6.315	6.39	6.402	6.269	6.447	6.363	6.364	6.402	6.457	6.456	6.417	6.397	6.414	6.411	6.397
pos_353	PE(18:3(9Z,12Z,15Z)/14:1(9Z))	metab_1788	B(ii)	map01100;map00564;map01110;map05130	Metabolic pathways;Glycerophospholipid metabolism;Biosynthesis of secondary metabolites;Pathogenic Escherichia coli infection	PW_C005200;LMGP02010713;HMDB0009152	M+H, M+Na	C37H66NO8P	6.5736	代谢途径;甘油磷脂代谢;次级代谢产物的生物合成;致病性大肠杆菌感染	C00350	pos	Lipids	Phospholipids	Metabolism;Metabolism;Metabolism;Human Diseases	Global and overview maps;Lipid metabolism;Global and overview maps;Infectious disease: bacterial	Lipids and lipid-like molecules	Glycerophospholipids	684.456	0.00654574475882	0	54.9	-5.06502	-	Glycerophosphoethanolamines	6.703	6.848	6.663	6.838	6.805	6.56	6.79	6.626	6.674	6.498	6.754	6.698	5.288	5.283	5.287
pos_354	3,3-Bis(carboxymethyl)hexadecanedioic acid	metab_1789	B(ii)	-	-	HMDB0257897	M+H, M+Na	C20H34O8	6.5736	-	-	pos	-	-	-	-	Organic acids and derivatives	Carboxylic acids and derivatives	425.214	0.00568285570978	0	32.5	-2.35349	-	Tetracarboxylic acids and derivatives	6.919	6.933	6.988	6.957	6.947	6.938	6.936	6.943	6.898	6.928	6.902	6.873	6.845	6.843	6.84
pos_356	Dehydrophytosphingosine	metab_1791	B(ii)	-	-	LMSP01030002;HMDB0038057	M+H, M+Na	C18H37NO3	6.4041	-	-	pos	-	-	-	-	Organic nitrogen compounds	Organonitrogen compounds	338.266	0.0113075383176	0	42.4	-1.78929	3687-54-5	Amines	5.829	5.905	5.959	6.063	5.856	5.753	5.927	5.966	5.789	5.833	5.726	5.787	5.846	5.844	5.836
pos_37	1,2,3-Trihydroxybenzene	metab_1806	B(i)	map00627;map01120	Aminobenzoate degradation;Microbial metabolism in diverse environments	HMDB0013674	M+H, M+NH4, M+H-H2O	C6H6O3	1.0102	氨基苯甲酸盐降解;不同环境中的微生物代谢	C01108	pos	-	-	Metabolism;Metabolism	Xenobiotics biodegradation and metabolism;Global and overview maps	Benzenoids	Phenols	127.039	0.0278826147004	79.5	0	-0.48317	87-66-1	Benzenetriols and derivatives	8.761	8.615	8.596	8.613	8.669	8.616	8.617	8.583	8.647	8.596	8.641	8.618	8.63	8.628	8.608
pos_380	Apigenin-7-Glucuronide	metab_1815	B(i)	-	-	-	M+H, M+Na	C21H18O11	5.8055	-	-	pos	-	-	-	-	-	-	447.091	0.0376138403814	78	0	-2.19768	-	-	5.677	5.731	5.708	5.73	6.761	6.51	6.523	6.002	5.77	5.712	5.751	5.764	5.73	5.757	5.759
pos_390	Butyl (S)-3-hydroxybutyrate [arabinosyl-(1->6)-glucoside]	metab_1821	B(ii)	-	-	HMDB0039214	M+H, M+Na	C19H34O12	3.4649	-	-	pos	-	-	-	-	Lipids and lipid-like molecules	Fatty Acyls	455.213	0.0118401111441	0	30.2	0.917730326145619	-	Fatty acyl glycosides	6.085	6.254	6.024	6.167	6.475	6.306	6.292	5.612	6.5	6.135	6.35	6.4	6.229	6.234	6.239
pos_396	Indoleacrylic acid	metab_1827	B(i)	-	-	HMDB0000734	M+H, M+NH4	C11H9NO2	3.1346	-	-	pos	-	-	-	-	Organoheterocyclic compounds	Indoles and derivatives	188.07	0.0171799376771	42.9	0	-1.33518	29953-71-7	Indoles	6.364	6.475	6.378	6.353	6.75	6.612	6.496	6.227	6.823	6.475	6.674	6.691	6.546	6.532	6.536
pos_4	P-CHLOROPHENYLALANINE	metab_1831	B(i)	-	-	HMDB0033261	M+H, M+2Na-H, M+Na, 2M+H, 2M+Na	C9H10ClNO2	3.1874	-	-	pos	-	-	-	-	Phenylpropanoids and polyketides	2-arylbenzofuran flavonoids	200.047	0.00320038556167	92.7	0	-1.27937	101365-03-1	Not Available	8.158	8.136	8.153	8.162	8.117	8.137	8.142	8.149	8.101	8.14	8.126	8.117	8.128	8.126	8.129
pos_408	Asparaginyl-Proline	metab_1841	B(ii)	-	-	HMDB0028739	M+H-H2O, M+H	C9H15N3O4	1.9976	-	-	pos	-	-	-	-	Organic acids and derivatives	Carboxylic acids and derivatives	212.103	0.0306696826673	0	67.3	-1.70268	-	Amino acids, peptides, and analogues	5.022	5.244	4.894	5.202	5.471	5.216	5.276	4.43	5.484	5.077	5.329	5.376	5.184	5.205	5.209
pos_42	Pro His Leu	metab_1854	B(i)	-	-	-	M+H, M+Na, M+2H	C17H27N5O4	2.6461	-	-	pos	-	-	-	-	-	-	366.213	0.00839544733165	38.3	0	-2.18822	-	-	5.757	5.932	5.386	4.986	5.904	5.608	5.603	5.641	6.682	6.174	6.407	6.504	6.088	6.09	6.095
pos_434	L-Valine	metab_1869	B(i)	map01100;map00311;map00280;map01240;map01210;map00460;map02010;map01230;map00290;map01110;map00970;map00770	Metabolic pathways;Penicillin and cephalosporin biosynthesis;Valine, leucine and isoleucine degradation;Biosynthesis of cofactors;2-Oxocarboxylic acid metabolism;Cyanoamino acid metabolism;ABC transporters;Biosynthesis of amino acids;Valine, leucine and isoleucine biosynthesis;Biosynthesis of secondary metabolites;Aminoacyl-tRNA biosynthesis;Pantothenate and CoA biosynthesis	HMDB0000883;PW_C000704;MJDBOTE0000526	M+H, M+CH3OH+H	C5H11NO2	0.6633	代谢途径;青霉素和头孢菌素生物合成;缬氨酸、亮氨酸和异亮氨酸降解;辅助因子的生物合成;2-氧代羧酸代谢;氰基氨基酸代谢;ABC转运器;氨基酸生物合成;缬氨酸、亮氨酸和异亮氨酸生物合成;次级代谢产物的生物合成;氨酰基tRNA生物合成;泛酸和CoA生物合成	C00183	pos	Peptides	Amino acids	Metabolism;Metabolism;Metabolism;Metabolism;Metabolism;Metabolism;Environmental Information Processing;Metabolism;Metabolism;Metabolism;Genetic Information Processing;Metabolism	Global and overview maps;Biosynthesis of other secondary metabolites;Amino acid metabolism;Global and overview maps;Global and overview maps;Metabolism of other amino acids;Membrane transport;Global and overview maps;Amino acid metabolism;Global and overview maps;Translation;Metabolism of cofactors and vitamins	Organic acids and derivatives	Carboxylic acids and derivatives	118.086	0.00816337472255	65.3	0	0.543195016242849	72-18-4	Amino acids, peptides, and analogues	6.799	6.881	6.881	6.94	7.076	6.924	6.888	6.51	6.985	6.782	6.905	6.941	6.892	6.888	6.895
pos_436	Glu Asp Lys	metab_1871	B(i)	-	-	-	M+H, M+Na	C15H26N4O8	0.6633	-	-	pos	-	-	-	-	-	-	391.181	0.0133645498628	41.2	0	-2.35615	-	-	5.825	5.637	5.807	5.906	5.797	5.868	5.56	5.919	5.736	5.919	5.799	5.973	5.817	5.824	5.829
pos_439	Propionic acid	metab_1874	B(ii)	map01100;map01220;map00640;map01120;map00642;map00760	Metabolic pathways;Degradation of aromatic compounds;Propanoate metabolism;Microbial metabolism in diverse environments;Ethylbenzene degradation;Nicotinate and nicotinamide metabolism	PW_C000159;HMDB0000237;LMFA01010003	M+K, M+ACN+H	C3H6O2	0.686	代谢途径;芳香族化合物降解;丙酸代谢;不同环境中的微生物代谢;乙苯降解;烟酸和烟酰胺代谢	C00163	pos	Organic acids	Carboxylic acids	Metabolism;Metabolism;Metabolism;Metabolism;Metabolism;Metabolism	Global and overview maps;Global and overview maps;Carbohydrate metabolism;Global and overview maps;Xenobiotics biodegradation and metabolism;Metabolism of cofactors and vitamins	Organic acids and derivatives	Carboxylic acids and derivatives	116.071	0.0136990435725	0	39.1	1.14884153457277	1979-09-04	Carboxylic acids	6.164	6.235	6.306	6.348	6.45	6.316	6.234	5.849	6.327	6.195	6.264	6.288	6.251	6.248	6.259
pos_440	Gamma-Aminobutyric Acid	metab_1876	B(i)	map01100;map01120;map00650;map02024;map00760;map00330;map00250;map00410	Metabolic pathways;Microbial metabolism in diverse environments;Butanoate metabolism;Quorum sensing;Nicotinate and nicotinamide metabolism;Arginine and proline metabolism;Alanine, aspartate and glutamate metabolism;beta-Alanine metabolism	PW_C000071;HMDB0000112;MJDBSJD0000074	M+H-H2O, M+H	C4H9NO2	0.6482	代谢途径;不同环境中的微生物代谢;丁酸代谢;群体感应;烟酸和烟酰胺代谢;精氨酸和脯氨酸代谢;丙氨酸、天冬氨酸和谷氨酸代谢;β-丙氨酸代谢	C00334	pos	Peptides;Peptides;Hormones and transmitters	Amino acids;Amines;Neurotransmitters	Metabolism;Metabolism;Metabolism;Cellular Processes;Metabolism;Metabolism;Metabolism;Metabolism	Global and overview maps;Global and overview maps;Carbohydrate metabolism;Cellular community - prokaryotes;Metabolism of cofactors and vitamins;Amino acid metabolism;Amino acid metabolism;Metabolism of other amino acids	Organic acids and derivatives	Carboxylic acids and derivatives	104.071	0.00324920809026	78.7	0	2.21344842056168	1956-12-02	Amino acids, peptides, and analogues	6.035	6.101	5.901	5.965	6.215	6.053	6.066	5.917	6.484	6.209	6.34	6.432	6.204	6.204	6.206
pos_443	Carnosine	metab_1879	B(ii)	map01100;map00340;map00410	Metabolic pathways;Histidine metabolism;beta-Alanine metabolism	PW_C000023;HMDB0000033;MJDBOTE0000496	M+H-H2O, M+NH4	C9H14N4O3	0.6936	代谢途径;组氨酸代谢;β-丙氨酸代谢	C00386	pos	Peptides	Peptides	Metabolism;Metabolism;Metabolism	Global and overview maps;Amino acid metabolism;Metabolism of other amino acids	Organic acids and derivatives	Peptidomimetics	209.103	0.0116945435409	0	58.2	-1.40447	305-84-0	Hybrid peptides	5.365	5.49	5.289	5.374	5.567	5.434	5.456	5.034	5.614	5.384	5.571	5.588	5.451	5.448	5.458
pos_445	Sucrose	metab_1881	B(i)	map01100;map01110;map02010;map00052;map00500;map02060	Metabolic pathways;Biosynthesis of secondary metabolites;ABC transporters;Galactose metabolism;Starch and sucrose metabolism;Phosphotransferase system (PTS)	HMDB0000258;PW_C000177	M+Na, M+K	C12H22O11	0.7092	代谢途径;次级代谢产物的生物合成;ABC转运器;半乳糖代谢;淀粉和蔗糖代谢;磷酸转移酶系统	C00089	pos	Carbohydrates	Oligosaccharides	Metabolism;Metabolism;Environmental Information Processing;Metabolism;Metabolism;Environmental Information Processing	Global and overview maps;Global and overview maps;Membrane transport;Carbohydrate metabolism;Carbohydrate metabolism;Membrane transport	Organic oxygen compounds	Organooxygen compounds	365.105	0.0233417	76.6	0	-2.64398	57-50-1	Carbohydrates and carbohydrate conjugates	5.471	5.4	5.259	5.361	6.427	5.03	4.905	4.822	5.599	5.544	5.573	6.305	5.771	5.768	5.787
pos_450	N8-Acetylspermidine	metab_1887	B(i)	-	-	HMDB0002189	M+H, M+Na	C9H21N3O	0.5866	-	C01029	pos	-	-	-	-	Organic acids and derivatives	Carboximidic acids and derivatives	188.175	0.00668612459329	86.9	0	-1.38281	13431-24-8	Carboximidic acids	6.472	6.537	6.533	6.548	6.792	6.637	6.59	6.514	6.831	6.519	6.614	6.806	6.635	6.636	6.64
pos_455	Beta-nicotinamide adenine dinucleotide	metab_1892	B(ii)	map01100;map00983;map01240;map00730;map00760;map00190	Metabolic pathways;Drug metabolism - other enzymes;Biosynthesis of cofactors;Thiamine metabolism;Nicotinate and nicotinamide metabolism;Oxidative phosphorylation	HMDB0000902;HMDB0249146	M+2H, M+H	C21H27N7O14P2	0.7324	代谢途径;药物代谢-其它酶;辅助因子的生物合成;硫胺素代谢;烟酸和烟酰胺代谢;氧化磷酸化	C00003	pos	Vitamins and cofactors	Cofactors	Metabolism;Metabolism;Metabolism;Metabolism;Metabolism;Metabolism	Global and overview maps;Xenobiotics biodegradation and metabolism;Global and overview maps;Metabolism of cofactors and vitamins;Metabolism of cofactors and vitamins;Energy metabolism	Nucleosides, nucleotides, and analogues	(5''->5'')-dinucleotides	664.115	0.0246693712875	0	84.9	-1.58541	53-84-9	Not Available	6.797	6.651	6.696	6.775	6.561	6.584	6.362	6.594	6.687	6.705	6.711	6.751	6.664	6.661	6.681
pos_460	Hallacridone	metab_1898	B(ii)	-	-	HMDB0029826	M+H, M+Na	C18H13NO4	0.7398	-	-	pos	-	-	-	-	Organoheterocyclic compounds	Quinolines and derivatives	308.09	0.0138709244891	0	35.7	-4.51195	109897-77-0	Benzoquinolines	6.349	6.284	6.35	6.458	6.126	6.103	6.053	5.514	6.199	6.174	6.243	6.264	6.165	6.162	6.174
pos_529	DL-Norvaline	metab_1971	B(ii)	-	-	HMDB0251527;HMDB0013716	M+Na	C5H11NO2	0.6327	-	C01799	pos	-	-	-	-	Organic acids and derivatives	Carboxylic acids and derivatives	140.068	0.0146066697562	0	42.3	1.00992005858548	760-78-1	Amino acids, peptides, and analogues	5.357	5.334	5.376	5.399	5.37	5.332	5.352	5.247	5.347	5.305	5.358	5.315	5.341	5.349	5.354
pos_534	L-Alanine	metab_1976	B(i)	map01100;map00450;map00997;map01110;map01502;map01120;map00430;map00270;map02010;map00470;map01230;map00250;map00710;map00970;map01200;map04122	Metabolic pathways;Selenocompound metabolism;Biosynthesis of various other secondary metabolites;Biosynthesis of secondary metabolites;Vancomycin resistance;Microbial metabolism in diverse environments;Taurine and hypotaurine metabolism;Cysteine and methionine metabolism;ABC transporters;D-Amino acid metabolism;Biosynthesis of amino acids;Alanine, aspartate and glutamate metabolism;Carbon fixatio…	HMDB0062251;PW_C000105;HMDB0000161;MJDBAA00000185	M+H	C3H7NO2	0.6404	代谢途径;硒化合物代谢;各种其他次生代谢产物的生物合成;次级代谢产物的生物合成;万古霉素耐药性;不同环境中的微生物代谢;牛磺酸和亚牛磺酸代谢;半胱氨酸和蛋氨酸代谢;ABC转运器;D-氨基酸代谢;氨基酸生物合成;丙氨酸、天冬氨酸和谷氨酸代谢;光合生物的固碳作用;氨酰基tRNA生物合成;碳代谢;硫中继系统	C00041	pos	Peptides	Amino acids	Metabolism;Metabolism;Metabolism;Metabolism;Human Diseases;Metabolism;Metabolism;Metabolism;Environmental Information Processing;Metabolism;Metabolism;Metabolism;Metabolism;Genetic Information Processing;Metabolism;Genetic Information Processing	Global and overview maps;Metabolism of other amino acids;Biosynthesis of other secondary metabolites;Global and overview maps;Drug resistance: antimicrobial;Global and overview maps;Metabolism of other amino acids;Amino acid metabolism;Membrane transport;Metabolism of other amino acids;Global and overview maps;Amino acid metabolism;Energy metabolism;Translation;Global and overview maps;Folding, s…	Organic acids and derivatives	Carboxylic acids and derivatives	90.0553	0.00655108354094	58.7	0	3.9630258097361	302-72-7;56-41-7	Amino acids, peptides, and analogues	5.728	5.821	5.728	5.799	6	5.88	5.828	5.457	5.962	5.753	5.878	5.907	5.82	5.82	5.825
pos_544	4-Amino-1-[(2R,5R)-5-(aminomethyl)-3,4-dihydroxyoxolan-2-yl]pyrimidin-2-one	metab_1986	B(ii)	-	-	HMDB0257705	M+H-H2O	C9H14N4O4	0.6559	-	-	pos	-	-	-	-	Nucleosides, nucleotides, and analogues	5''-deoxyribonucleosides	225.098	0.0140322701423	0	57.1	-1.29581	-	Not Available	4.764	4.977	4.79	4.852	5.042	5.037	5.016	4.285	5.163	4.887	5.022	5.031	4.963	4.961	4.972
pos_556	Pentanamide	metab_1998	B(i)	-	-	HMDB0256275;LMFA08010002	M+CH3OH+H	C5H11NO	0.686	-	C01842	pos	-	-	-	-	Lipids and lipid-like molecules	Fatty Acyls	134.117	0.0188862197658	35.2	0	-1.55091	626-97-1	Fatty amides	4.951	4.946	4.508	4.76	5.246	5.057	4.848	4.519	4.444	4.614	4.682	4.482	4.8	4.798	4.813
pos_558	Zalcitabine	metab_2000	B(ii)	-	-	HMDB0015078;HMDB0037019;HMDB0255802;PW_C009386	M+ACN+H	C9H13N3O3	0.686	-	C07207	pos	-	-	-	-	Nucleosides, nucleotides, and analogues	Pyrimidine nucleosides	253.129	0.00948922241935	0	68.9	-2.61252	7481-89-2;5718-77-4	Pyrimidine 2'',3''-dideoxyribonucleosides	5.406	5.713	4.529	5.018	6.089	5.638	5.677	4.985	5.413	5.338	5.64	5.503	5.597	5.594	5.602
pos_565	Imidazolepropionic acid	metab_2007	B(ii)	map00340	Histidine metabolism	HMDB0002271	M+H-H2O	C6H8N2O2	0.7169	组氨酸代谢	C20522	pos	-	-	Metabolism	Amino acid metabolism	Organoheterocyclic compounds	Azoles	123.055	0.0112948173862	0	48.1	0.2507905014236939	1074-59-5	Imidazoles	5.439	5.391	5.394	5.403	5.417	5.419	5.321	5.316	5.518	5.453	5.527	5.537	5.414	5.418	5.424
pos_582	Pyridoxine	metab_2025	B(i)	map01100;map00750;map01120;map01240	Metabolic pathways;Vitamin B6 metabolism;Microbial metabolism in diverse environments;Biosynthesis of cofactors	HMDB0301760;HMDB0000239;PW_C000161;MJDBOTE0000424	M+H	C8H11NO3	0.7398	代谢途径;维生素B6代谢;不同环境中的微生物代谢;辅助因子的生物合成	C00314	pos	Vitamins and cofactors	Vitamins	Metabolism;Metabolism;Metabolism;Metabolism	Global and overview maps;Metabolism of cofactors and vitamins;Global and overview maps;Global and overview maps	Organoheterocyclic compounds	Pyridines and derivatives	170.081	0.0044503680263	89.6	0	-1.58503	58-56-0;65-23-6	Pyridoxines	5.44	5.576	5.372	5.474	5.736	5.593	5.586	5.268	5.741	5.511	5.682	5.68	5.557	5.555	5.559
pos_589	Urocanic Acid	metab_2031	B(i)	map01100;map00340	Metabolic pathways;Histidine metabolism	HMDB0000301;PW_C000205;HMDB0062562;MJDBOTE0000716	M+H	C6H6N2O2	0.7475	代谢途径;组氨酸代谢	C00785	pos	-	-	Metabolism;Metabolism	Global and overview maps;Amino acid metabolism	Organoheterocyclic compounds	Azoles	139.05	0.0420458	80.6	0	-1.62931	3465-72-3;104-98-3	Imidazoles	4.197	4.327	4.197	4.322	4.369	4.328	4.309	4.275	4.22	5.126	4.198	4.18	4.506	4.536	4.54
pos_600	Tropolone	metab_2045	B(ii)	-	-	HMDB0259299	M+NH4	C7H6O2	0.8094	-	C15474	pos	-	-	-	-	Hydrocarbon derivatives	Tropones	140.07	0.0110612998111	0	50	-1.55121	533-75-5	Tropolones	6.028	6.076	6.079	6.073	6.062	6.066	6.063	6.092	6.091	6.12	6.115	6.094	6.061	6.066	6.071
pos_614	4-Amino-4-deoxyarabinose	metab_2059	B(ii)	-	-	HMDB0246348	M+H-H2O	C5H11NO4	1.0102	-	-	pos	-	-	-	-	Organic oxygen compounds	Organooxygen compounds	132.065	0.0410987932307	0	44.2	-0.778481	-	Carbohydrates and carbohydrate conjugates	6.39	6.195	6.165	6.203	6.253	6.22	6.211	6.175	6.23	6.184	6.223	6.197	6.209	6.212	6.179
pos_618	N-Acetylcadaverine	metab_2063	B(i)	-	-	HMDB0002284	M+H	C7H16N2O	1.0409	-	-	pos	-	-	-	-	Organic acids and derivatives	Carboxylic acids and derivatives	145.133	0.00632829338652	34.2	0	-1.45662	32343-73-0	Carboxylic acid derivatives	5.613	5.507	5.684	5.772	5.452	5.34	5.252	5.167	5.582	5.456	5.553	5.561	5.509	5.505	5.509
pos_621	2-Amino-3-oxoadipate	metab_2067	B(ii)	-	-	HMDB0060273	M+ACN+H	C6H9NO5	1.0641	-	C05520	pos	-	-	-	-	Organic acids and derivatives	Carboxylic acids and derivatives	217.082	0.0131219441704	0	35.7	-2.01727	-	Amino acids, peptides, and analogues	4.696	4.918	4.604	4.78	5.217	4.958	4.96	3.904	5.262	4.827	5.102	5.147	4.952	4.959	4.963
pos_633	Ophthalmic Acid	metab_2080	B(i)	-	-	HMDB0005765	M+H	C11H19N3O6	1.2417	-	-	pos	-	-	-	-	Organic acids and derivatives	Carboxylic acids and derivatives	290.134	0.0109012314002	80.8	0	-2.55545	495-27-2	Amino acids, peptides, and analogues	5.693	5.535	5.6	5.717	5.586	5.51	5.412	5.002	5.739	5.611	5.682	5.755	5.591	5.588	5.598
pos_64	LysoPE(16:1(9Z)/0:0)	metab_2087	B(i)	-	-	HMDB0011504	M+H, M+Na, M+2Na-H	C21H42NO7P	6.5965	-	-	pos	-	-	-	-	Lipids and lipid-like molecules	Glycerophospholipids	452.276	0.0348976	81.2	0	-1.74863	-	Glycerophosphoethanolamines	6.608	6.413	6.418	6.517	6.592	6.478	6.307	6.631	6.817	6.671	6.65	6.812	6.622	6.62	6.647
pos_65	Acetolein	metab_2098	B(ii)	-	-	HMDB0303184	M+NH4, M+Na, M+H	C25H44O6	6.65	-	-	pos	-	-	-	-	Lipids and lipid-like molecules	Glycerolipids	458.347	0.00706739126714	0	30.5	8.767175515310889	-	Triradylcglycerols	6.483	6.531	6.509	6.496	6.549	6.489	6.503	6.508	6.441	6.517	6.446	6.46	6.516	6.512	6.518
pos_654	P-Tolualdehyde	metab_2103	B(i)	map01100;map01220;map00622;map01120	Metabolic pathways;Degradation of aromatic compounds;Xylene degradation;Microbial metabolism in diverse environments	HMDB0029638	M+H	C8H8O	1.7897	代谢途径;芳香族化合物降解;二甲苯降解;不同环境中的微生物代谢	C06758	pos	-	-	Metabolism;Metabolism;Metabolism;Metabolism	Global and overview maps;Global and overview maps;Xenobiotics biodegradation and metabolism;Global and overview maps	Benzenoids	Benzene and substituted derivatives	121.065	0.0117212097071	58.4	0	0.765252493331697	104-87-0	Benzoyl derivatives	4.661	4.719	4.606	4.627	4.837	4.743	4.745	4.47	4.952	4.691	4.803	4.863	4.735	4.732	4.742
pos_657	Umbelliferone	metab_2106	B(ii)	map01110;map00999	Biosynthesis of secondary metabolites;Biosynthesis of various plant secondary metabolites	HMDB0029865;MJDBOTE0000399	M+H-2H2O	C9H6O3	1.8282	次级代谢产物的生物合成;各种植物次生代谢产物的生物合成	C09315	pos	-	-	Metabolism;Metabolism	Global and overview maps;Biosynthesis of other secondary metabolites	Phenylpropanoids and polyketides	Coumarins and derivatives	127.017	0.111068	0	57.5	-5.91661	93-35-6	Hydroxycoumarins	3.789	3.359	3.29	3.924	3.621	3.446	3.654	3.759	3.232	3.524	3.301	3.429	3.66	3.656	3.571
pos_664	DG(2:0/PGF2alpha/0:0)	metab_2114	B(ii)	-	-	HMDB0296915	M+H	C25H42O8	1.9976	-	-	pos	-	-	-	-	Not Available	Not Available	471.292	0.0590547988876	0	56	-7.73732	-	Not Available	4.454	4.657	3.841	3.863	4.594	3.862	3.859	4.567	5.764	5.196	5.454	5.648	4.934	4.978	4.981
pos_667	2,6-diamino-4-hydroxy-5-formamidopyrimidine	metab_2117	B(ii)	-	-	HMDB0304046;HMDB0011657	M+H-H2O	C5H7N5O2	2.0055	-	C04744	pos	-	-	-	-	Organic nitrogen compounds	Organonitrogen compounds	152.056	0.0136175557307	0	47.9	-1.40315	77440-13-2	N-arylamides	4.67	4.621	4.702	4.765	5.273	5.162	4.859	3.844	4.636	4.056	4.619	4.574	4.792	4.79	4.801
pos_668	Adenosine	metab_2118	B(i)	map01100;map02010;map01232;map00230	Metabolic pathways;ABC transporters;Nucleotide metabolism;Purine metabolism	HMDB0000050;PW_C000034;HMDB0247583;MJDBOTE0000767	M+H	C10H13N5O4	2.0055	代谢途径;ABC转运器;核苷酸代谢;嘌呤代谢	C00212	pos	Nucleic acids	Nucleosides	Metabolism;Environmental Information Processing;Metabolism;Metabolism	Global and overview maps;Membrane transport;Global and overview maps;Nucleotide metabolism	Nucleosides, nucleotides, and analogues	Purine nucleosides	268.103	0.0237301957367	96.2	0	-2.28102	58-61-7	Not Available	6.302	6.052	6.249	6.256	6.324	6.295	5.966	5.686	6.204	5.945	6.17	6.131	6.156	6.137	6.141
pos_67	LysoPE(16:0/0:0)	metab_2120	B(ii)	-	-	PW_C007100;HMDB0011503	M+H, M+2Na-H, M+Na	C21H44NO7P	6.7576	-	-	pos	-	-	-	-	Lipids and lipid-like molecules	Glycerophospholipids	454.292	0.0201339	0	71	-1.96799	53862-35-4	Glycerophosphoethanolamines	6.074	5.804	5.977	6.041	6.414	5.971	5.685	6.104	6.041	6.133	5.998	6.101	6.046	6.043	6.059
pos_670	Histidylleucine	metab_2121	B(ii)	-	-	HMDB0253179;HMDB0028889	M+H-H2O	C12H20N4O3	2.0516	-	C05010	pos	-	-	-	-	Organic acids and derivatives	Carboxylic acids and derivatives	251.15	0.0107272940719	0	42.6	-1.89438	7763-65-7	Amino acids, peptides, and analogues	5.74	5.821	5.714	5.783	5.97	5.812	5.794	5.478	6.025	5.794	5.922	5.99	5.821	5.823	5.83
pos_674	Dihydrozeatin	metab_2125	B(ii)	map01110	Biosynthesis of secondary metabolites	HMDB0012215;MJDBZSJ0000131	M+CH3OH+H	C10H15N5O	2.1986	次级代谢产物的生物合成	C02029	pos	-	-	Metabolism	Global and overview maps	Organoheterocyclic compounds	Imidazopyrimidines	254.161	0.0135063238565	0	49	-2.59208	23599-75-9;37789-32-5	Purines and purine derivatives	6.65	6.783	6.574	6.681	6.962	6.809	6.769	6.35	7.033	6.726	6.893	6.978	6.784	6.79	6.795
pos_68	LysoPE(18:1(11Z)/0:0)	metab_2130	B(ii)	-	-	HMDB0011505	M+H, M+2Na-H, M+Na	C23H46NO7P	6.7728	-	-	pos	-	-	-	-	Lipids and lipid-like molecules	Glycerophospholipids	480.308	0.0341942843054	0	60.2	-1.22881	-	Glycerophosphoethanolamines	6.219	6.015	6.032	6.107	6.427	6.078	5.851	6.274	6.458	6.264	6.3	6.46	6.237	6.212	6.238
pos_69	(2R,3R)-2-Aminooctadecane-1,3-diol	metab_2141	B(ii)	-	-	HMDB0242634	M+Na, M+ACN+H, M+2Na-H	C18H39NO2	6.6273	-	-	pos	-	-	-	-	Organic nitrogen compounds	Organonitrogen compounds	346.271	0.0154218872509	0	67.8	5.27938162288348	-	Amines	6.598	6.747	6.672	6.878	6.572	6.558	6.608	6.761	6.579	6.663	6.495	6.735	6.58	6.588	6.593
pos_691	Cholesteryl hemisuccinate	metab_2143	B(ii)	-	-	HMDB0250187	M+K	C31H50O4	2.5997	-	-	pos	-	-	-	-	Lipids and lipid-like molecules	Steroids and steroid derivatives	525.338	0.108542	0	57	9.040626846127369	-	Steroid esters	4.778	5.043	4.31	4.332	5.285	4.571	4.329	4.304	5.734	5.101	5.499	5.625	5.028	5.109	5.115
pos_692	2,3,4,5-Tetrahydro-2-pyridinecarboxylic acid	metab_2144	B(ii)	map01100;map00310;map01110	Metabolic pathways;Lysine degradation;Biosynthesis of secondary metabolites	HMDB0012130	2M+NH4	C6H9NO2	2.6075	代谢途径;赖氨酸降解;次级代谢产物的生物合成	C00450	pos	-	-	Metabolism;Metabolism;Metabolism	Global and overview maps;Amino acid metabolism;Global and overview maps	Organic acids and derivatives	Carboxylic acids and derivatives	272.16	0.00333033638923	0	32	-2.39698	73980-78-6	Amino acids, peptides, and analogues	5.694	5.841	5.748	5.939	6.16	6.053	6.031	5.141	5.617	5.478	5.722	5.619	5.811	5.809	5.809
pos_699	Prenalterol	metab_2151	B(ii)	-	-	HMDB0256762;HMDB0243809	M+H-H2O	C12H19NO3	2.7002	-	C07533	pos	-	-	-	-	Benzenoids	Phenols	208.133	0.00309596541699	0	30.7	-1.15292	57526-81-5	4-alkoxyphenols	4.96	4.985	4.972	4.926	4.916	4.954	4.948	4.975	4.896	4.936	4.949	4.926	4.96	4.957	4.96
pos_70	PE(16:1(9Z)/15:0)	metab_2153	B(ii)	map01100;map00564;map01110;map05130	Metabolic pathways;Glycerophospholipid metabolism;Biosynthesis of secondary metabolites;Pathogenic Escherichia coli infection	PW_C005003;HMDB0008955;LMGP02010518	M+H, M+2Na-H, M+Na	C36H70NO8P	6.9187	代谢途径;甘油磷脂代谢;次级代谢产物的生物合成;致病性大肠杆菌感染	C00350	pos	Lipids	Phospholipids	Metabolism;Metabolism;Metabolism;Human Diseases	Global and overview maps;Lipid metabolism;Global and overview maps;Infectious disease: bacterial	Lipids and lipid-like molecules	Glycerophospholipids	676.49	0.170537	0	77.3	-1.64393	-	Glycerophosphoethanolamines	6.739	6.864	6.735	6.899	6.84	6.598	6.89	6.771	6.675	6.544	6.911	6.77	5.214	5.081	5.219
pos_701	N-Ethyl-N-Methylcathinone	metab_2155	B(i)	-	-	-	M+H	C12H17NO	2.708	-	-	pos	-	-	-	-	-	-	192.138	0.0129614762232	45.4	0	-1.5907	-	-	5.231	5.231	5.239	5.216	5.148	5.219	5.217	5.251	5.201	5.216	5.233	5.183	5.217	5.209	5.22
pos_702	(S,E)-2-(5-Hydroxy-8,9-dihydro-5H-benzo[7]annulen-6(7H)-ylidene)acetic acid	metab_2156	B(ii)	-	-	HMDB0250015	M+NH4	C13H14O3	2.708	-	-	pos	-	-	-	-	Benzenoids	Not Available	236.128	0.00939383914301	0	34.1	-1.82051	-	Not Available	4.969	5.015	5.004	4.935	4.933	4.974	4.983	5.048	4.976	4.999	4.962	4.978	4.963	4.955	4.96
pos_705	Thr Pro Val	metab_2159	B(i)	-	-	-	M+H	C14H25N3O5	2.7158	-	-	pos	-	-	-	-	-	-	316.186	0.00978010920758	79	0	-2.16271	-	-	5.34	5.463	5.528	5.706	5.773	5.767	5.665	4.779	5.24	5.082	5.361	5.338	5.476	5.47	5.477
pos_708	Penitrem E	metab_2162	B(ii)	-	-	HMDB0242736;HMDB0256241	M+H-H2O	C37H45NO6	2.7235	-	C20597	pos	-	-	-	-	Organoheterocyclic compounds	Naphthopyrans	582.324	0.0108748205481	0	30.9	3.68396462521165	78213-66-8	Not Available	5.849	6.067	5.544	5.682	6.295	6.094	6.018	5.482	6.393	5.939	6.189	6.272	6.051	6.056	6.06
pos_709	Biotin amide	metab_2163	B(ii)	-	-	HMDB0001458	2M+NH4	C10H17N3O2S	2.739	-	C01893	pos	-	-	-	-	Organoheterocyclic compounds	Biotin and derivatives	504.245	0.0182791352217	0	52.6	5.14796306530007	6929-42-6	Not Available	5.155	5.219	4.807	5.26	5.642	5.525	5.385	4.17	4.751	4.474	4.865	4.661	5.162	5.173	5.177
pos_710	Isoleucyl-Lysine	metab_2165	B(ii)	-	-	HMDB0028912	M+H-H2O	C12H25N3O3	2.7545	-	-	pos	-	-	-	-	Organic acids and derivatives	Carboxylic acids and derivatives	242.186	0.00653092748766	0	58.6	-1.70546	-	Amino acids, peptides, and analogues	4.838	4.97	4.757	4.87	5.208	5.044	4.967	4.513	5.258	4.937	5.082	5.196	5.018	5.013	5.018
pos_714	Haloperidol	metab_2169	B(ii)	-	-	HMDB0014645	M+CH3OH+H	C21H23ClFNO2	2.7623	-	C01814	pos	-	-	-	-	Organic oxygen compounds	Organooxygen compounds	408.176	0.00846258391813	0	47	5.50854768268899	52-86-8	Carbonyl compounds	5.433	5.487	5.418	5.63	5.821	5.68	5.711	4.858	5.517	5.315	5.558	5.593	5.533	5.535	5.54
pos_716	Pro Glu Val	metab_2171	B(i)	-	-	-	M+H	C15H25N3O6	2.7778	-	-	pos	-	-	-	-	-	-	344.181	0.00856411527207	82.2	0	-2.26189	-	-	5.568	5.78	5.674	5.822	6.048	5.947	5.794	5.072	5.956	5.528	5.805	5.859	5.782	5.784	5.789
pos_72	(+/-)-(Z)-2-(5-Tetradecenyl)cyclobutanone	metab_2175	B(ii)	-	-	HMDB0037543	M+H, M+NH4, M+H-H2O	C18H32O	6.9568	-	-	pos	-	-	-	-	Organic oxygen compounds	Organooxygen compounds	282.278	0.0199307951963	0	45.2	-2.43978	173074-85-6	Carbonyl compounds	6.849	6.983	6.99	7.025	6.78	6.881	7.013	7.091	6.688	6.988	6.853	6.823	6.922	6.921	6.936
pos_730	12alpha-Hydroxy-13,18-dehydroparain	metab_2187	B(ii)	-	-	HMDB0039557	M+	C21H28O6	3.0105	-	-	pos	-	-	-	-	Lipids and lipid-like molecules	Prenol lipids	376.186	0.0125584183062	0	30.6	-7.39464	-	Terpene lactones	4.923	5.227	4.532	5.047	5.498	5.309	5.249	4.27	5.359	4.899	5.268	5.242	5.113	5.111	5.103
pos_735	Glu Asp Leu	metab_2192	B(i)	-	-	-	M+H	C15H25N3O8	3.057	-	-	pos	-	-	-	-	-	-	376.171	0.00824075995281	51.1	0	-1.25935	-	-	5.101	5.332	5.008	5.212	5.541	5.351	5.332	4.569	5.528	5.112	5.393	5.477	5.267	5.26	5.267
pos_74	PE(18:1(9Z)/16:1(9Z))	metab_2197	B(ii)	map01100;map00564;map01110;map05130	Metabolic pathways;Glycerophospholipid metabolism;Biosynthesis of secondary metabolites;Pathogenic Escherichia coli infection	HMDB0009056;PW_C005104;LMGP02011198	M+H, M+2Na-H, M+Na	C39H74NO8P	7.0947	代谢途径;甘油磷脂代谢;次级代谢产物的生物合成;致病性大肠杆菌感染	C00350	pos	Lipids	Phospholipids	Metabolism;Metabolism;Metabolism;Human Diseases	Global and overview maps;Lipid metabolism;Global and overview maps;Infectious disease: bacterial	Lipids and lipid-like molecules	Glycerophospholipids	716.521	0.234525	0	87.8	-1.88787	-	Glycerophosphoethanolamines	7.227	7.219	7.253	7.234	7.226	7.1	7.281	7.186	7.141	7.035	7.245	7.164	5.727	5.815	5.607
pos_744	Leucylleucine	metab_2202	B(ii)	-	-	HMDB0254039;HMDB0028933	M+H-H2O	C12H24N2O3	3.1269	-	C11332	pos	-	-	-	-	Organic acids and derivatives	Carboxylic acids and derivatives	227.175	0.00679652337172	0	67.1	-1.68683	3303-31-9	Amino acids, peptides, and analogues	7.124	7.1	7.125	7.106	7.092	7.101	7.098	7.11	7.097	7.123	7.092	7.095	7.096	7.093	7.098
pos_747	Gamma-Glutamylmethionine	metab_2205	B(ii)	-	-	HMDB0034367	M+H-H2O	C10H18N2O5S	3.1346	-	-	pos	-	-	-	-	Organic acids and derivatives	Carboxylic acids and derivatives	261.09	0.00442482277629	0	50.6	-2.06425	17663-87-5	Amino acids, peptides, and analogues	4.768	4.85	4.714	4.847	5.115	4.956	4.861	4.406	5.104	4.714	4.894	5.073	4.862	4.86	4.863
pos_762	4-(3-Amino-2-HYDROXYPROPOXY)PHENYLACETAMIDE	metab_2221	B(i)	-	-	-	M+NH4	C11H16N2O3	3.2557	-	-	pos	-	-	-	-	-	-	242.15	0.0121165	73.5	0	-1.8364	-	-	4.782	4.88	4.603	4.751	5.044	4.835	4.747	3.803	5.079	4.787	4.93	4.976	4.825	4.823	4.833
pos_770	Aminocaproic acid	metab_2230	B(ii)	map01100;map00930;map01120	Metabolic pathways;Caprolactam degradation;Microbial metabolism in diverse environments	PW_C001268;HMDB0001901	M+H-H2O	C6H13NO2	3.3559	代谢途径;己内酰胺降解;不同环境中的微生物代谢	C02378	pos	-	-	Metabolism;Metabolism;Metabolism	Global and overview maps;Xenobiotics biodegradation and metabolism;Global and overview maps	Lipids and lipid-like molecules	Fatty Acyls	114.091	0.0359580369074	0	71.7	0.8865608189511809	60-32-2	Fatty acids and conjugates	6.02	6.023	6.038	6.024	6.007	6.022	6.033	6.046	6.019	6.066	6.016	6.117	6.353	6.351	6.379
pos_772	Abemaciclib	metab_2232	B(ii)	-	-	HMDB0247749	M+NH4	C27H32F2N8	3.3792	-	-	pos	-	-	-	-	Organoheterocyclic compounds	Benzimidazoles	524.307	0.00785689911772	0	49.4	2.64587465794346	-	Not Available	6.373	6.404	6.642	6.795	6.66	6.702	6.517	5.504	5.342	5.7	5.874	5.371	6.362	6.364	6.369
pos_774	Maculosin	metab_2234	B(i)	-	-	-	M+H	C14H16N2O3	3.3869	-	C10605	pos	-	-	-	-	-	-	261.124	0.0152425425808	47.1	0	1.16705199122392	4549-02-04	-	5.114	5.21	5.209	5.375	5.445	5.347	5.189	4.516	5.431	5.021	5.259	5.326	5.187	5.199	5.198
pos_779	Geneticin	metab_2239	B(ii)	map01110;map00524	Biosynthesis of secondary metabolites;Neomycin, kanamycin and gentamicin biosynthesis	HMDB0242565	M+ACN+Na	C20H40N4O10	3.5192	次级代谢产物的生物合成;新霉素、卡那霉素和庆大霉素的生物合成	C17703	pos	-	-	Metabolism;Metabolism	Global and overview maps;Biosynthesis of other secondary metabolites	Organic oxygen compounds	Organooxygen compounds	560.292	0.00942576478958	0	58.5	3.0885293259445	49863-47-0	Carbohydrates and carbohydrate conjugates	5.697	5.962	5.56	5.676	6.143	5.929	6.003	5.322	6.267	5.869	6.081	6.182	5.922	5.926	5.93
pos_781	L-Proline, 1-(1-L-leucyl-L-prolyl)-	metab_2242	B(ii)	-	-	HMDB0253022	M+H	C16H27N3O4	3.5425	-	-	pos	-	-	-	-	Organic acids and derivatives	Carboxylic acids and derivatives	326.207	0.0072280483806	0	55.2	-2.41081	-	Amino acids, peptides, and analogues	5.384	5.508	5.891	6.048	6.003	6.017	5.848	4.63	4.844	4.747	5.113	4.803	5.607	5.605	5.611
pos_783	Swainsonine	metab_2244	B(i)	-	-	-	M+H	C8H15NO3	3.6435	-	C10173	pos	-	-	-	-	-	-	174.112	0.00962420701931	40.1	0	-1.12615	72741-87-8	-	4.911	4.979	4.927	5.001	4.944	5.023	4.886	4.971	4.959	4.89	4.914	4.958	4.924	4.916	4.921
pos_784	11,14,15-THETA	metab_2245	B(ii)	map00590;map01100	Arachidonic acid metabolism;Metabolic pathways	HMDB0004694;PW_C002181	M+	C20H34O5	3.6435	花生四烯酸代谢;代谢途径	C14814	pos	-	-	Metabolism;Metabolism	Lipid metabolism;Global and overview maps	Lipids and lipid-like molecules	Fatty Acyls	354.238	0.0079929894886	0	62.8	-7.57453	-	Eicosanoids	5.43	5.461	5.447	5.468	5.468	5.452	5.457	5.471	5.44	5.475	5.47	5.471	5.45	5.452	5.457
pos_791	Threonylproline	metab_2253	B(ii)	-	-	HMDB0029069	2M+Na	C9H16N2O4	3.8153	-	-	pos	-	-	-	-	Organic acids and derivatives	Carboxylic acids and derivatives	455.213	0.00919578	0	39.7	3.3110790887888504	46398-79-2	Amino acids, peptides, and analogues	5.061	5.242	4.983	5.076	5.51	5.352	5.256	4.327	5.541	5.14	5.385	5.459	5.241	5.249	5.243
pos_795	3-Amino-1,4-dimethyl-5H-pyrido[4,3-b]indole	metab_2257	B(ii)	-	-	HMDB0029746	M+H	C13H13N3	3.8929	-	C19306	pos	-	-	-	-	Organoheterocyclic compounds	Indoles and derivatives	212.118	0.0174749733517	0	41.3	-1.54988	62450-06-0	Pyridoindoles	2.851	3.08	3.041	2.905	3.986	3.33	2.901	2.876	3.185	2.932	2.925	6.134	4.966	4.951	4.956
pos_802	N-Stearoyl Arginine	metab_2266	B(ii)	-	-	LMFA08020136;HMDB0241937	M+H	C24H48N4O3	3.9941	-	-	pos	-	-	-	-	Organic acids and derivatives	Carboxylic acids and derivatives	441.379	0.0125197	0	35.5	-2.20376	-	Amino acids, peptides, and analogues	5.724	5.718	5.701	5.727	5.717	5.703	5.741	5.767	5.753	5.787	5.762	5.751	5.725	5.723	5.733
pos_816	Glutamylisoleucine	metab_2281	B(ii)	-	-	HMDB0028822	M+H-H2O	C11H20N2O5	4.2969	-	-	pos	-	-	-	-	Organic acids and derivatives	Carboxylic acids and derivatives	243.134	0.00392561322925	0	36.8	-1.59882	5879-22-1	Amino acids, peptides, and analogues	5.263	5.423	5.232	5.423	5.643	5.48	5.416	4.803	5.622	5.302	5.486	5.518	5.398	5.397	5.401
pos_818	Leu Pro Leu	metab_2283	B(i)	-	-	-	M+H	C17H31N3O4	4.3439	-	-	pos	-	-	-	-	-	-	342.238	0.00273295697403	71.9	0	-2.2881	-	-	5.122	5.339	5.101	5.329	5.6	5.448	5.469	4.498	5.404	5.039	5.344	5.298	5.282	5.28	5.281
pos_823	Cucurbitacin B	metab_2289	B(ii)	map00996;map01110	Biosynthesis of various alkaloids;Biosynthesis of secondary metabolites	LMST01010104;HMDB0034927	M+NH4	C32H46O8	4.4369	各种生物碱的生物合成;次级代谢产物的生物合成	C08794	pos	-	-	Metabolism;Metabolism	Biosynthesis of other secondary metabolites;Global and overview maps	Lipids and lipid-like molecules	Steroids and steroid derivatives	576.35	0.00494897282454	0	49	-6.38468	6199-67-3	Cucurbitacins	6.412	6.676	6.089	6.228	6.871	6.625	6.606	5.946	6.974	6.535	6.815	6.864	6.618	6.618	6.621
pos_828	Hypusine	metab_2294	B(ii)	-	-	HMDB0011140;LMFA01050514	2M+NH4	C10H23N3O3	4.5687	-	-	pos	-	-	-	-	Organic acids and derivatives	Carboxylic acids and derivatives	484.385	0.0156463215321	0	75.8	6.70904118062104	34994-11-1	Amino acids, peptides, and analogues	6.23	6.278	6.271	6.287	6.345	6.283	6.284	6.325	6.351	6.33	6.282	6.3	6.267	6.275	6.28
pos_83	4-Vinylpyridine	metab_2296	B(i)	-	-	HMDB0246594	M+NH4, M+ACN+H, M+H	C7H7N	7.7784	-	-	pos	-	-	-	-	Organoheterocyclic compounds	Pyridines and derivatives	123.092	0.00389132538988	31.5	0	-0.0916419	-	Not Available	6.296	6.315	6.332	6.306	6.326	6.197	6.268	6.297	6.349	6.371	6.354	6.336	6.328	6.325	6.327
pos_841	Methyl cellulose	metab_2309	B(ii)	-	-	HMDB0029925	M+ACN+H	C20H38O11	4.8477	-	-	pos	-	-	-	-	Organic oxygen compounds	Organooxygen compounds	496.276	0.00768541580903	0	56.8	0.84658174605618	9004-67-5	Carbohydrates and carbohydrate conjugates	5.444	5.61	5.328	5.509	5.894	5.655	5.619	4.869	5.886	5.482	5.74	5.801	5.619	5.616	5.612
pos_847	Progestoral	metab_2315	B(ii)	-	-	HMDB0244770;HMDB0060580	M+ACN+Na	C21H28O2	5.0256	-	C14487	pos	-	-	-	-	Lipids and lipid-like molecules	Steroids and steroid derivatives	376.222	0.00713780794095	0	38.6	-8.27959	-	Androstane steroids	4.87	5.099	5.599	5.721	5.63	5.594	5.399	3.994	5.1	4.61	4.977	4.891	5.254	5.252	5.258
pos_848	Cyasterone	metab_2316	B(ii)	-	-	LMST01040153;HMDB0250618;MJDBOTE0001293	M+CH3OH+H	C29H44O8	5.0488	-	C08816	pos	-	-	-	-	Lipids and lipid-like molecules	Prenol lipids	553.334	0.0275265615782	0	48.4	-6.80939	17086-76-9	Triterpenoids	5.623	5.781	5.196	5.386	5.965	5.671	5.679	5.131	6.097	5.694	5.938	5.987	5.728	5.725	5.747
pos_855	Tyr-ile-gly-ser-arg	metab_2324	B(ii)	-	-	HMDB0259343	M+CH3OH+H	C26H42N8O8	5.2421	-	-	pos	-	-	-	-	Organic acids and derivatives	Carboxylic acids and derivatives	627.349	0.00353190084997	0	46	4.9823184671565	-	Amino acids, peptides, and analogues	5.773	5.964	5.343	5.646	6.251	5.964	5.976	5.143	6.221	5.778	6.059	6.091	5.924	5.921	5.922
pos_875	Alpha-Campholonic acid	metab_2341	B(ii)	-	-	HMDB0301822	M+NH4	C10H16O3	5.7592	-	-	pos	-	-	-	-	Lipids and lipid-like molecules	Prenol lipids	202.143	0.0282968454394	0	41	-1.80332	-	Monoterpenoids	4.677	4.723	4.604	4.78	4.739	4.733	4.734	4.72	4.726	4.6	4.759	4.303	4.648	4.662	4.673
pos_885	12(S)-HETrE	metab_2350	B(ii)	-	-	HMDB0062747	M+Na	C20H34O3	5.9983	-	-	pos	-	-	-	-	Lipids and lipid-like molecules	Fatty Acyls	345.237	0.0138697	0	69.8	-8.13538	-	Eicosanoids	5.839	5.831	5.829	5.785	5.788	5.791	5.8	5.787	5.739	5.758	5.726	5.745	5.763	5.751	5.756
pos_893	Myristic acid	metab_2359	B(ii)	map01100;map00061	Metabolic pathways;Fatty acid biosynthesis	LMFA01010014;PW_C000643;HMDB0000806	M+NH4	C14H28O2	6.0597	代谢途径;脂肪酸生物合成	C06424	pos	Lipids	Fatty acids	Metabolism;Metabolism	Global and overview maps;Lipid metabolism	Lipids and lipid-like molecules	Fatty Acyls	246.242	0.0249402	0	48.9	-1.99438	544-63-8	Fatty acids and conjugates	5.811	5.388	5.335	5.384	5.413	5.696	5.688	5.591	5.668	5.513	5.419	5.496	5.784	5.763	5.768
pos_898	Hydrocotarnine	metab_2364	B(ii)	-	-	HMDB0033701	2M+H	C12H15NO3	6.0827	-	C13534	pos	-	-	-	-	Organoheterocyclic compounds	Tetrahydroisoquinolines	443.22	0.0124532044027	0	40.5	6.19333209063565	550-10-7	Not Available	6.236	6.205	6.223	6.174	6.188	6.229	6.217	6.209	6.189	6.19	6.241	6.143	6.211	6.2	6.205
pos_919	MG(15:0/0:0/0:0)	metab_2387	B(ii)	-	-	HMDB0011563	M+NH4	C18H36O4	6.1591	-	-	pos	-	-	-	-	Lipids and lipid-like molecules	Glycerolipids	334.294	0.0174440262156	0	39.6	-2.78472	-	Monoradylglycerols	6.057	6.185	6.103	6.305	6.185	6.279	6.168	6.162	6.123	6.05	5.919	6.168	6.125	6.11	6.115
pos_920	Cer(t18:0/16:0)	metab_2388	B(ii)	-	-	LMSP02030001;HMDB0010697	M+	C34H69NO4	6.1591	-	-	pos	-	-	-	-	Lipids and lipid-like molecules	Sphingolipids	555.526	0.0457457437903	0	64.6	5.803859952203621	-	Ceramides	5.125	5.357	5.141	5.242	5.331	5.592	5.723	5.632	5.415	5.328	5.129	5.359	5.502	5.499	5.466
pos_924	2-Methylhexadecanoic acid	metab_2391	B(ii)	-	-	HMDB0245229	M+NH4	C17H34O2	6.182	-	-	pos	-	-	-	-	Lipids and lipid-like molecules	Fatty Acyls	288.289	0.0121854606075	0	62	-2.49274	-	Fatty acids and conjugates	7.029	7.059	6.972	7.005	6.932	6.988	6.957	6.993	7.013	7.02	7.021	6.963	7.05	7.039	7.044
pos_925	N-Dodecylsarcosinate	metab_2392	B(ii)	-	-	HMDB0255129	M+CH3OH+H	C15H31NO2	6.182	-	-	pos	-	-	-	-	Organic acids and derivatives	Carboxylic acids and derivatives	290.268	0.0116603537939	0	60.7	-2.73033	-	Amino acids, peptides, and analogues	6.765	6.826	6.78	6.893	6.918	7.011	6.847	6.871	6.826	6.736	6.593	6.878	6.816	6.806	6.811
pos_93	KAPA	metab_2396	B(i)	map01100;map00780;map01240	Metabolic pathways;Biotin metabolism;Biosynthesis of cofactors	HMDB0240687	M+H, M+Na, M+H-H2O	C9H17NO3	4.623	代谢途径;生物素代谢;辅助因子的生物合成	C01092	pos	-	-	Metabolism;Metabolism;Metabolism	Global and overview maps;Metabolism of cofactors and vitamins;Global and overview maps	Lipids and lipid-like molecules	Fatty Acyls	210.11	0.0160803869038	30.7	0	-1.91765	682799-71-9	Fatty acids and conjugates	5.987	5.92	5.917	5.99	5.986	6.193	5.738	5.854	6.055	5.752	5.994	5.723	5.954	5.952	5.941
pos_939	Sphinganine	metab_2406	B(i)	map00600;map01100	Sphingolipid metabolism;Metabolic pathways	HMDB0000269;LMSP01020001;HMDB0242634;PW_C000184	M+H	C18H39NO2	6.2279	鞘脂代谢;代谢途径	C00836	pos	-	-	Metabolism;Metabolism	Lipid metabolism;Global and overview maps	Organic nitrogen compounds	Organonitrogen compounds	302.305	0.0125175472936	79.4	0	-2.18817	764-22-7	Amines	5.753	5.87	5.886	5.739	5.723	5.973	6.022	5.979	6.061	6.026	5.939	5.901	6.339	6.328	6.333
pos_946	8-(2,3-Dihydroxy-3-methylbutyl)-5,7-Dimethoxy-2-Phenyl-2,3-Dihydrochromen-4-one	metab_2413	B(i)	-	-	-	2M+Na	C22H26O6	6.2584	-	-	pos	-	-	-	-	-	-	795.334	0.0164154962281	77.2	0	-1.68691	-	-	6.654	6.494	6.559	6.585	6.354	6.518	6.438	6.609	6.438	6.57	6.501	6.587	6.539	6.537	6.525
pos_957	1-Nonanol	metab_2422	B(ii)	-	-	LMFA05000092;HMDB0031265	2M+ACN+H	C9H20O	6.3039	-	C14696	pos	-	-	-	-	Lipids and lipid-like molecules	Fatty Acyls	330.336	0.0106878373051	0	31	-2.85425	143-08-8	Fatty alcohols	6.277	6.382	5.917	6.356	5.842	5.988	6.336	6.402	5.872	6.17	6.343	6.437	6.271	6.262	6.267
pos_964	1-Cyclohexene-1-carboxylic acid	metab_2430	B(ii)	-	-	HMDB0243852	M+H-2H2O	C7H10O2	6.3273	-	C12101	pos	-	-	-	-	Organic acids and derivatives	Carboxylic acids and derivatives	91.0546	0.00850421413481	0	38.8	2.63007954830302	636-82-8	Carboxylic acids	5.147	5.113	5.11	5.192	5.06	5.137	5.111	5.192	5.093	5.151	5.092	5.164	5.12	5.127	5.123
pos_967	Harmaline	metab_2433	B(ii)	-	-	HMDB0030310	2M+NH4	C13H14N2O	6.3273	-	C06536	pos	-	-	-	-	Alkaloids and derivatives	Harmala alkaloids	446.253	0.0217670198764	0	47.7	-5.12062	304-21-2	Not Available	7.359	7.321	7.403	7.373	7.242	7.341	7.316	7.408	7.247	7.35	7.289	7.3	7.289	7.306	7.29
pos_969	Cabergoline	metab_2435	B(ii)	-	-	HMDB0014393	M+Na	C26H37N5O2	6.335	-	C08187	pos	-	-	-	-	Alkaloids and derivatives	Ergoline and derivatives	474.284	0.0487298587094	0	52.7	0.8869870520873749	81409-90-7	Lysergic acids and derivatives	6.85	6.766	6.856	6.829	6.711	6.773	6.784	6.875	6.732	6.815	6.788	6.794	6.769	6.806	6.771
pos_974	Cucurbitacin S	metab_2440	B(ii)	-	-	HMDB0250583;LMST01010116	M+NH4	C30H42O6	6.3426	-	C08806	pos	-	-	-	-	Lipids and lipid-like molecules	Steroids and steroid derivatives	516.331	0.0099354459524	0	37.7	-1.64389	60137-06-6	Oxosteroids	6.344	6.263	6.313	6.355	6.166	6.307	6.223	6.363	6.252	6.342	6.283	6.36	6.308	6.316	6.31
pos_975	[3-[2,3-Dihydroxypropoxy(hydroxy)phosphoryl]oxy-2-hydroxypropyl] hexadecanoate	metab_2441	B(ii)	-	-	HMDB0242118	M+NH4	C22H45O9P	6.3502	-	-	pos	-	-	-	-	Lipids and lipid-like molecules	Glycerophospholipids	502.315	0.0157323220507	0	37.7	2.91119817549274	-	Glycerophosphoglycerols	6.305	6.187	6.199	6.243	6.108	6.238	6.134	6.28	6.141	6.229	6.202	6.237	6.219	6.232	6.222
pos_157	2-Hydroxycinnamic acid	metab_2467	B(i)	map01100;map00360;map01110;map00999;map01120	Metabolic pathways;Phenylalanine metabolism;Biosynthesis of secondary metabolites;Biosynthesis of various plant secondary metabolites;Microbial metabolism in diverse environments	HMDB0002641;HMDB0041592	M+H, M+NH4	C9H8O3	1.659	代谢途径;苯丙氨酸代谢;次级代谢产物的生物合成;各种植物次生代谢产物的生物合成;不同环境中的微生物代谢	C01772;C05838	pos	-	-	Metabolism;Metabolism;Metabolism;Metabolism;Metabolism	Global and overview maps;Amino acid metabolism;Global and overview maps;Biosynthesis of other secondary metabolites;Global and overview maps	Phenylpropanoids and polyketides	Cinnamic acids and derivatives	182.081	0.00687016780522	66.8	0	-1.28226	614-60-8;495-79-4	Hydroxycinnamic acids and derivatives	6.094	6.171	6.167	6.205	6.356	6.26	6.211	5.914	6.346	6.16	6.231	6.269	6.196	6.193	6.199
pos_1695	9,10-Epoxyoctadecanoic acid	metab_2468	B(ii)	-	-	HMDB0247617;HMDB0061650;LMFA02000326	M+H-2H2O	C18H34O4	6.5195	-	C19418	pos	-	-	-	-	Lipids and lipid-like molecules	Fatty Acyls	279.231	0.0116540928944	0	61.7	-1.80118	154966-80-0	Lineolic acids and derivatives	6.286	6.405	6.376	6.551	6.241	6.227	6.33	6.424	6.3	6.368	6.224	6.403	6.296	6.305	6.298
pos_520	Choline	metab_2469	B(i)	map01100;map00564;map02010;map00552;map00260	Metabolic pathways;Glycerophospholipid metabolism;ABC transporters;Teichoic acid biosynthesis;Glycine, serine and threonine metabolism	HMDB0250194;HMDB0000097;PW_C000065;MJDBOTE0000238	M+	C5H14NO+	0.6096	代谢途径;甘油磷脂代谢;ABC转运器;磷壁酸生物合成;甘氨酸、丝氨酸和苏氨酸代谢	C00114	pos	-	-	Metabolism;Metabolism;Environmental Information Processing;Metabolism;Metabolism	Global and overview maps;Lipid metabolism;Membrane transport;Glycan biosynthesis and metabolism;Amino acid metabolism	Organic acids and derivatives	Organic sulfuric acids and derivatives	104.107	0.0159371808929	42.7	0	-3.38307	62-49-7	Sulfuric acid esters	6.242	6.334	6.016	6.213	6.552	6.28	6.256	6.074	6.532	6.368	6.453	6.49	6.34	6.351	6.353
pos_1478	Hexanal	metab_2470	B(ii)	-	-	LMFA06000109;HMDB0031498;HMDB0005994	M+ACN+H	C6H12O	7.2331	-	C02373	pos	-	-	-	-	Organic oxygen compounds	Organooxygen compounds	142.122	0.00705861161196	0	32.1	-1.99233	6789-80-6;66-25-1	Carbonyl compounds	5.018	5.024	5.115	5.03	5.107	4.998	5.085	5.035	4.986	5.133	5.093	5.046	5.054	5.06	5.056
pos_2283	L-Nicotine	metab_2471	B(i)	map01100;map01110;map01120;map00760	Metabolic pathways;Biosynthesis of secondary metabolites;Microbial metabolism in diverse environments;Nicotinate and nicotinamide metabolism	HMDB0001934;HMDB0243542	M+H	C10H14N2	1.1645	代谢途径;次级代谢产物的生物合成;不同环境中的微生物代谢;烟酸和烟酰胺代谢	C16150;C00745	pos	-	-	Metabolism;Metabolism;Metabolism;Metabolism	Global and overview maps;Global and overview maps;Global and overview maps;Metabolism of cofactors and vitamins	Organoheterocyclic compounds	Pyridines and derivatives	163.123	0.0184666660283	78.4	0	-1.70986	1954-11-05	Pyrrolidinylpyridines	3.518	3.029	2.98	3.352	6.273	3.966	4.017	4.774	3.943	3.657	3.345	3.292	5.165	5.163	5.178
pos_569	Lactose	metab_2472	B(i)	map01100;map02060;map02010;map00052	Metabolic pathways;Phosphotransferase system (PTS);ABC transporters;Galactose metabolism	HMDB0041627;HMDB0000186;MJDBOTE0001702	M+NH4	C12H22O11	0.7169	代谢途径;磷酸转移酶系统;ABC转运器;半乳糖代谢	C00243	pos	Carbohydrates	Oligosaccharides	Metabolism;Environmental Information Processing;Environmental Information Processing;Metabolism	Global and overview maps;Membrane transport;Membrane transport;Carbohydrate metabolism	Organic oxygen compounds	Organooxygen compounds	360.149	0.00992614492259	62.1	0	-2.54494	63-42-3;5965-66-2	Carbohydrates and carbohydrate conjugates	5.287	5.156	5.024	5.046	5.975	4.617	4.521	4.748	5.312	5.334	5.375	5.98	5.472	5.476	5.481
pos_973	Methylprednisolone acetate	metab_2473	B(ii)	-	-	HMDB0254661;HMDB0014998	M+ACN+H	C24H32O6	6.3426	-	C08179	pos	-	-	-	-	Lipids and lipid-like molecules	Steroids and steroid derivatives	458.253	0.0332018329959	0	54.5	-2.3868	50-24-8;53-36-1	Pregnane steroids	6.852	6.783	6.808	6.859	6.702	6.827	6.74	6.875	6.727	6.839	6.746	6.807	6.794	6.792	6.768
pos_38	NAD	metab_2474	B(ii)	map01100;map00983;map01240;map00730;map00760;map00190	Metabolic pathways;Drug metabolism - other enzymes;Biosynthesis of cofactors;Thiamine metabolism;Nicotinate and nicotinamide metabolism;Oxidative phosphorylation	HMDB0000902;HMDB0001487;PW_C000721	M+2H, M+H, M+Na	C21H27N7O14P2	1.1336	代谢途径;药物代谢-其它酶;辅助因子的生物合成;硫胺素代谢;烟酸和烟酰胺代谢;氧化磷酸化	C00003	pos	Vitamins and cofactors	Cofactors	Metabolism;Metabolism;Metabolism;Metabolism;Metabolism;Metabolism	Global and overview maps;Xenobiotics biodegradation and metabolism;Global and overview maps;Metabolism of cofactors and vitamins;Metabolism of cofactors and vitamins;Energy metabolism	Nucleosides, nucleotides, and analogues	(5''->5'')-dinucleotides	664.115	0.0198762278134	0	80.8	-1.66417	53-84-9;58-68-4	Not Available	7.154	6.939	7.029	7.107	6.965	6.966	6.73	6.902	7.047	7.03	7.041	7.098	7.007	7.004	7.02
pos_2353	Nicotine	metab_2475	B(i)	map01110	Biosynthesis of secondary metabolites	HMDB0001934;PW_C008731;HMDB0243542	M+H	C10H14N2	0.7398	次级代谢产物的生物合成	C00745	pos	-	-	Metabolism	Global and overview maps	Organoheterocyclic compounds	Pyridines and derivatives	163.123	0.0170617441715	86.9	0	-1.63838	1954-11-05	Pyrrolidinylpyridines	3.454	3.24	3.403	3.631	5.935	3.53	3.105	4.476	3.827	3.754	3.737	3.035	4.853	4.863	4.867
pos_1250	Phenylpropanolamine	metab_2476	B(ii)	-	-	HMDB0001942	M+H-H2O	C9H13NO	7.7861	-	C07911	pos	-	-	-	-	Benzenoids	Benzene and substituted derivatives	134.096	0.0876555554157	0	68.7	-1.00845	14838-15-4	Phenylpropanes	5.478	5.539	5.578	5.528	5.64	5.573	5.563	5.562	5.648	5.621	5.571	5.579	5.633	5.632	5.565
pos_2033	Riboflavin	metab_2477	B(i)	map01100;map01240;map01110;map02010;map00740	Metabolic pathways;Biosynthesis of cofactors;Biosynthesis of secondary metabolites;ABC transporters;Riboflavin metabolism	HMDB0247501;PW_C000165;HMDB0000244;HMDB0001520;MJDBOTE0000812	M+H	C17H20N4O6	3.9239	代谢途径;辅助因子的生物合成;次级代谢产物的生物合成;ABC转运器;核黄素代谢	C00255	pos	Vitamins and cofactors	Vitamins	Metabolism;Metabolism;Metabolism;Environmental Information Processing;Metabolism	Global and overview maps;Global and overview maps;Global and overview maps;Membrane transport;Metabolism of cofactors and vitamins	Organoheterocyclic compounds	Pteridines and derivatives	377.145	0.0088753040631	89.3	0	-2.36423	83-88-5;146-17-8	Alloxazines and isoalloxazines	5.241	5.044	4.945	5.057	4.761	4.822	4.374	5.001	5.167	5.238	5.231	5.415	5.074	5.067	5.071
pos_1813	Styrene	metab_2478	B(i)	map01100;map01220;map00642;map01120;map00643	Metabolic pathways;Degradation of aromatic compounds;Ethylbenzene degradation;Microbial metabolism in diverse environments;Styrene degradation	HMDB0034240	M+H	C8H8	6.243	代谢途径;芳香族化合物降解;乙苯降解;不同环境中的微生物代谢;苯乙烯降解	C07083	pos	-	-	Metabolism;Metabolism;Metabolism;Metabolism;Metabolism	Global and overview maps;Global and overview maps;Xenobiotics biodegradation and metabolism;Global and overview maps;Xenobiotics biodegradation and metabolism	Benzenoids	Benzene and substituted derivatives	105.07	0.00925366429086	68.4	0	1.43148577135088	100-42-5	Styrenes	6.081	6.028	6.051	6.077	5.976	6.038	6.011	6.109	5.983	6.084	6.024	6.083	6.012	6.004	6.007
pos_984	Triethylenemelamine	metab_2479	B(ii)	-	-	HMDB0259195;HMDB0041922	M+CH3OH+H	C9H12N6	6.3888	-	C07642	pos	-	-	-	-	Organic nitrogen compounds	Organonitrogen compounds	237.145	0.0167423920432	0	34.2	-2.20042	108-78-1;51-18-3	Amines	5.413	5.406	5.503	5.363	5.433	5.435	5.379	5.436	5.398	5.436	5.445	5.356	5.42	5.434	5.422
neg_100	Galactinol	metab_2482	B(i)	map01100;map00052	Metabolic pathways;Galactose metabolism	HMDB0005826;PW_C002585	M-H, M+FA-H	C12H22O11	0.7436	代谢途径;半乳糖代谢	C01235	neg	-	-	Metabolism;Metabolism	Global and overview maps;Carbohydrate metabolism	Organic oxygen compounds	Organooxygen compounds	387.114	0.0255017276135	53.8	0	-0.256881	3687-64-7	Carbohydrates and carbohydrate conjugates	4.904	4.501	4.578	4.713	5.661	4.226	3.761	4.678	4.61	4.717	4.593	5.772	5.183	5.188	5.167
neg_1020	PE-NMe2(14:1(9Z)/16:1(9Z))	metab_2505	B(ii)	map01100;map00564;map01110	Metabolic pathways;Glycerophospholipid metabolism;Biosynthesis of secondary metabolites	HMDB0113844;PW_C057629	M-H	C37H70NO8P	7.3829	代谢途径;甘油磷脂代谢;次级代谢产物的生物合成	C04308	neg	-	-	Metabolism;Metabolism;Metabolism	Global and overview maps;Lipid metabolism;Global and overview maps	Lipids and lipid-like molecules	Glycerophospholipids	686.477	0.0267899115491	0	50.6	0.708910291932023	-	Glycerophosphoethanolamines	5.98	5.827	6.059	6.043	5.746	6.011	5.814	6.087	5.622	5.997	5.809	5.743	5.928	5.935	5.912
neg_110	1H-Pyrazolo[3,4-d]pyrimidin-4-amine	metab_2593	B(ii)	-	-	HMDB0244899	M-H, M+Cl	C5H5N5	1.0235	-	-	neg	-	-	-	-	Organoheterocyclic compounds	Pyrazolopyrimidines	134.046	0.0119752403794	0	45.2	-6.68971	-	Pyrazolo[3,4-d]pyrimidines	5.458	4.575	4.287	4.174	4.267	4.162	3.963	5.439	5.645	5.587	5.59	5.757	5.327	5.337	5.334
neg_1223	Ethyl methyl disulfide	metab_2728	B(ii)	-	-	HMDB0032912	M+K-2H	C3H8S2	7.6142	-	-	neg	-	-	-	-	Organosulfur compounds	Organic disulfides	144.955	0.00915078697448	0	37.8	-4.23695	20333-39-5	Dialkyldisulfides	4.46	4.583	4.475	4.473	4.462	4.578	4.443	4.469	4.436	4.519	4.525	4.554	4.522	4.527	4.53
neg_1275	4-Decan-4-Ylbenzenesulfonic Acid	metab_2785	B(i)	-	-	-	M-H	C16H26O3S	7.5262	-	-	neg	-	-	-	-	-	-	297.153	0.00653584380686	81.2	0	-0.477809	-	-	5.554	5.49	5.531	5.556	5.432	5.535	5.486	5.553	5.441	5.555	5.456	5.446	5.544	5.541	5.538
neg_1280	Dodecyl Hydrogen Sulfate	metab_2789	B(i)	-	-	-	M-H	C12H26O4S	7.5182	-	-	neg	-	-	-	-	-	-	265.148	0.00595040919648	65	0	-0.171197	-	-	5.304	5.194	5.23	5.212	5.347	5.173	5.2	5.157	5.181	5.823	5.119	5.186	5.402	5.398	5.397
neg_1283	PE(16:1(9Z)/14:0)	metab_2792	B(ii)	map01100;map00564;map01110;map05130	Metabolic pathways;Glycerophospholipid metabolism;Biosynthesis of secondary metabolites;Pathogenic Escherichia coli infection	PW_C005001;LMGP02010516;HMDB0008953	M-H	C35H68NO8P	7.5102	代谢途径;甘油磷脂代谢;次级代谢产物的生物合成;致病性大肠杆菌感染	C00350	neg	Lipids	Phospholipids	Metabolism;Metabolism;Metabolism;Human Diseases	Global and overview maps;Lipid metabolism;Global and overview maps;Infectious disease: bacterial	Lipids and lipid-like molecules	Glycerophospholipids	660.462	0.00955693039969	0	59.3	0.8590899860527981	-	Glycerophosphoethanolamines	5.774	5.416	5.846	5.811	5.407	5.606	5.649	5.748	5.357	5.791	5.643	5.407	5.618	5.611	5.61
neg_1338	PE(14:0/16:1(9Z))	metab_2853	B(ii)	map01100;map00564;map01110;map05130	Metabolic pathways;Glycerophospholipid metabolism;Biosynthesis of secondary metabolites;Pathogenic Escherichia coli infection	PW_C004873;HMDB0008825;LMGP02011249	M-H	C35H68NO8P	7.375	代谢途径;甘油磷脂代谢;次级代谢产物的生物合成;致病性大肠杆菌感染	C00350	neg	Lipids	Phospholipids	Metabolism;Metabolism;Metabolism;Human Diseases	Global and overview maps;Lipid metabolism;Global and overview maps;Infectious disease: bacterial	Lipids and lipid-like molecules	Glycerophospholipids	660.462	0.0556735940205	0	71.3	0.874159088022171	-	Glycerophosphoethanolamines	5.996	5.825	6.028	6.007	5.558	5.903	5.75	6.016	5.562	5.943	5.769	5.66	5.85	5.857	5.811
neg_1396	Stearaldehyde	metab_2916	B(ii)	-	-	HMDB0002384;LMFA06000098	M+FA-H	C18H36O	6.7737	-	C01838	neg	-	-	-	-	Lipids and lipid-like molecules	Fatty Acyls	313.275	0.0208410406506	0	65.2	0.251745362025738	638-66-4	Fatty aldehydes	3.246	4.37	3.255	4.503	3.272	4.047	3.953	4.73	3.29	3.405	3.272	4.104	5.517	5.534	5.521
neg_1401	PE(20:4(5Z,8Z,11Z,14Z)/20:4(8Z,11Z,14Z,17Z))	metab_2923	B(ii)	map01100;map00564;map01110;map05130	Metabolic pathways;Glycerophospholipid metabolism;Biosynthesis of secondary metabolites;Pathogenic Escherichia coli infection	PW_C005448;HMDB0009400	M+K-2H	C45H74NO8P	6.7418	代谢途径;甘油磷脂代谢;次级代谢产物的生物合成;致病性大肠杆菌感染	C00350	neg	Lipids	Phospholipids	Metabolism;Metabolism;Metabolism;Human Diseases	Global and overview maps;Lipid metabolism;Global and overview maps;Infectious disease: bacterial	Lipids and lipid-like molecules	Glycerophospholipids	824.468	0.154431	0	31.8	5.82447455033912	-	Glycerophosphoethanolamines	6.407	6.255	6.269	6.357	6.229	6.065	6.253	6.299	6.111	6.02	6.2	6.12	4.293	4.399	4.283
neg_1405	PG(18:1(11Z)/16:1(9Z))	metab_2927	B(ii)	map01100;map00564;map00552	Metabolic pathways;Glycerophospholipid metabolism;Teichoic acid biosynthesis	HMDB0010616;PW_C006624	M-H	C40H75O10P	6.7338	代谢途径;甘油磷脂代谢;磷壁酸生物合成	C00344	neg	Lipids	Phospholipids	Metabolism;Metabolism;Metabolism	Global and overview maps;Lipid metabolism;Glycan biosynthesis and metabolism	Lipids and lipid-like molecules	Glycerophospholipids	745.503	0.0617702550727	0	42.2	1.21019946264275	-	Glycerophosphoglycerols	6.493	6.498	6.534	5.855	6.296	6.42	6.397	6.575	6.519	6.409	6.356	5.586	6.445	6.498	6.462
neg_1407	NORETHINDRONE ACETATE	metab_2928	B(i)	-	-	HMDB0255731	M-H	C22H28O3	6.7338	-	C08152	neg	-	-	-	-	Lipids and lipid-like molecules	Steroids and steroid derivatives	339.2	0.0109824663792	32.7	0	9.12930807106826	51-98-9	Steroid esters	7.02	7.025	6.84	7.022	6.887	6.974	7.018	7.123	6.923	6.959	6.906	6.889	6.064	6.069	6.06
neg_1410	PE(16:1(9Z)/18:1(11Z))	metab_2932	B(ii)	map01100;map00564;map01110;map05130	Metabolic pathways;Glycerophospholipid metabolism;Biosynthesis of secondary metabolites;Pathogenic Escherichia coli infection	PW_C005007;HMDB0008959	M-H	C39H74NO8P	6.7259	代谢途径;甘油磷脂代谢;次级代谢产物的生物合成;致病性大肠杆菌感染	C00350	neg	Lipids	Phospholipids	Metabolism;Metabolism;Metabolism;Human Diseases	Global and overview maps;Lipid metabolism;Global and overview maps;Infectious disease: bacterial	Lipids and lipid-like molecules	Glycerophospholipids	714.509	0.0856750955432	0	80.9	1.17387490961258	-	Glycerophosphoethanolamines	7.162	7.204	7.085	7.301	7.201	6.912	7.161	7.169	6.987	6.828	7.153	6.989	5.546	5.543	5.478
neg_1413	PS(16:1(9Z)/18:0)	metab_2935	B(ii)	map01100;map00564;map01110;map00260	Metabolic pathways;Glycerophospholipid metabolism;Biosynthesis of secondary metabolites;Glycine, serine and threonine metabolism	LMGP03010211;PW_C007896;HMDB0012367	M+Na-2H	C40H76NO10P	6.7099	代谢途径;甘油磷脂代谢;次级代谢产物的生物合成;甘氨酸、丝氨酸和苏氨酸代谢	C02737	neg	Lipids	Phospholipids	Metabolism;Metabolism;Metabolism;Metabolism	Global and overview maps;Lipid metabolism;Global and overview maps;Amino acid metabolism	Lipids and lipid-like molecules	Glycerophospholipids	782.496	0.152313	0	73.9	1.08787714368934	-	Glycerophosphoserines	6.482	6.181	6.149	6.256	6.19	5.996	6.161	6.188	6.042	5.905	6.146	6.031	3.857	3.97	3.862
neg_1428	11-Oxahexadecanolide	metab_2950	B(ii)	-	-	HMDB0303921	M+Na-2H	C15H28O3	6.6381	-	-	neg	-	-	-	-	Phenylpropanoids and polyketides	Macrolides and analogues	277.181	0.0166431506713	0	52.3	8.68450151464352	-	Not Available	5.432	5.311	5.303	5.322	5.182	5.283	5.327	5.387	5.173	5.221	5.188	5.29	5.369	5.357	5.356
neg_1441	1-(6-((3-Methoxyestra-1,3,5(10)-trien-17-yl)amino)hexyl)-1H-pyrrole-2,5-dione	metab_2965	B(ii)	-	-	HMDB0244394	M+Na-2H	C29H40N2O3	6.6143	-	-	neg	-	-	-	-	Lipids and lipid-like molecules	Steroids and steroid derivatives	485.283	0.0459235262054	0	53.5	8.62534869367002	-	Azasteroids and derivatives	6.512	6.668	6.632	6.541	6.468	6.588	6.516	6.625	6.422	6.488	6.528	6.477	4.702	4.708	4.739
neg_1452	PE(16:0/0:0)	metab_2977	B(i)	-	-	LMGP02050002;HMDB0011503	M-H	C21H44NO7P	6.5899	-	-	neg	-	-	-	-	Lipids and lipid-like molecules	Glycerophospholipids	452.278	0.0546344949808	86.3	0	0.0570764181776576	53862-35-4	Glycerophosphoethanolamines	5.864	5.586	5.661	5.78	6.095	5.688	5.523	5.825	5.686	5.8	5.665	5.765	5.805	5.765	5.764
neg_1462	PE(17:1/0:0)	metab_2988	B(i)	-	-	LMGP02050008	M-H	C22H44NO7P	6.534	-	-	neg	-	-	-	-	-	-	464.278	0.0377308864352	94.3	0	-0.419748	-	-	5.574	5.237	5.359	5.424	5.211	5.038	4.988	5.282	5.624	5.377	5.505	5.666	5.394	5.396	5.367
neg_1480	Sphingosine 1-phosphate	metab_3008	B(ii)	map01100;map05152;map00600	Metabolic pathways;Tuberculosis;Sphingolipid metabolism	PW_C000188;HMDB0000277	M+FA-H	C18H38NO5P	6.4379	代谢途径;肺结核;鞘脂代谢	C06124	neg	-	-	Metabolism;Human Diseases;Metabolism	Global and overview maps;Infectious disease: bacterial;Lipid metabolism	Lipids and lipid-like molecules	Sphingolipids	424.247	0.0111900611298	0	74.5	0.106127887743028	26993-30-6	Phosphosphingolipids	5.227	4.917	5.041	5.149	5.281	4.996	4.918	5.221	5.207	5.228	5.147	5.269	5.195	5.199	5.189
neg_1485	PG(16:1(9Z)/16:0)	metab_3013	B(ii)	map01100;map00564;map00552	Metabolic pathways;Glycerophospholipid metabolism;Teichoic acid biosynthesis	HMDB0010585;PW_C006593;LMGP04010207	M-H	C38H73O10P	6.4213	代谢途径;甘油磷脂代谢;磷壁酸生物合成	C00344	neg	Lipids	Phospholipids	Metabolism;Metabolism;Metabolism	Global and overview maps;Lipid metabolism;Glycan biosynthesis and metabolism	Lipids and lipid-like molecules	Glycerophospholipids	719.488	0.0584908130973	0	48.8	0.947020012701842	-	Glycerophosphoglycerols	5.971	6.556	6.615	6.586	6.218	6.727	6.666	6.787	6.523	6.623	6.433	6.41	6.623	6.627	6.58
neg_149	Pantetheine	metab_3018	B(ii)	map01100;map01110;map00770;map00332	Metabolic pathways;Biosynthesis of secondary metabolites;Pantothenate and CoA biosynthesis;Carbapenem biosynthesis	PW_C001887;HMDB0003426	M-H, M+Cl	C11H22N2O4S	4.0156	代谢途径;次级代谢产物的生物合成;泛酸和CoA生物合成;碳青霉烯生物合成	C00831	neg	-	-	Metabolism;Metabolism;Metabolism;Metabolism	Global and overview maps;Global and overview maps;Metabolism of cofactors and vitamins;Biosynthesis of other secondary metabolites	Organic acids and derivatives	Carboxylic acids and derivatives	277.123	0.0186236	0	45.9	-0.625037	496-65-1	Amino acids, peptides, and analogues	5.479	5.231	5.63	5.788	5.777	5.799	5.215	4.946	5.152	5.304	5.224	5.308	5.482	5.497	5.486
neg_1497	PE(16:0/18:1(9Z))	metab_3026	B(ii)	map01100;map00564;map01110;map05130	Metabolic pathways;Glycerophospholipid metabolism;Biosynthesis of secondary metabolites;Pathogenic Escherichia coli infection	LMGP02010009;HMDB0008927;PW_C004975	M-H	C39H76NO8P	6.3733	代谢途径;甘油磷脂代谢;次级代谢产物的生物合成;致病性大肠杆菌感染	C00350	neg	Lipids	Phospholipids	Metabolism;Metabolism;Metabolism;Human Diseases	Global and overview maps;Lipid metabolism;Global and overview maps;Infectious disease: bacterial	Lipids and lipid-like molecules	Glycerophospholipids	716.524	0.233508	0	80	0.869144443276518	26662-94-2	Glycerophosphoethanolamines	4.191	4.706	4.99	4.676	5.23	5.145	4.259	5.023	4.603	4.767	4.027	5.024	6.158	6.154	5.965
neg_1498	4-Dodecylbenzenesulfonic acid	metab_3027	B(i)	-	-	HMDB0059915	M-H	C18H30O3S	6.3733	-	-	neg	-	-	-	-	Benzenoids	Benzene and substituted derivatives	325.184	0.0197429601054	60.6	0	-0.365302	-	Benzenesulfonic acids and derivatives	6.618	6.602	6.49	6.53	6.51	6.555	6.578	6.641	6.541	6.583	6.528	6.471	5.808	5.813	5.796
neg_1499	Dinoterb	metab_3028	B(i)	-	-	-	M-H	C10H12N2O5	6.3733	-	C18671	neg	-	-	-	-	-	-	239.067	0.0171583199887	75.7	0	-1.1793	1420-07-1	-	5.002	4.998	4.987	5.018	4.945	5.051	4.995	5.068	4.996	5.051	5.002	5.005	5.045	5.059	5.049
neg_150	Beta-Funaltrexamine	metab_3030	B(ii)	-	-	HMDB0249128	M-H, M+Na-2H	C25H30N2O6	4.0716	-	C18127	neg	-	-	-	-	Benzenoids	Phenanthrenes and derivatives	453.199	0.0142712316398	0	35.7	-8.97032	72782-05-9	Not Available	5.883	6.064	5.803	5.965	6.252	6.123	6.092	5.46	6.27	5.918	6.152	6.201	6.081	6.086	6.074
neg_1501	PE(14:1(9Z)/16:0)	metab_3032	B(ii)	map01100;map00564;map01110;map05130	Metabolic pathways;Glycerophospholipid metabolism;Biosynthesis of secondary metabolites;Pathogenic Escherichia coli infection	PW_C004905;HMDB0008857;LMGP02010427	M-H	C35H68NO8P	6.3573	代谢途径;甘油磷脂代谢;次级代谢产物的生物合成;致病性大肠杆菌感染	C00350	neg	Lipids	Phospholipids	Metabolism;Metabolism;Metabolism;Human Diseases	Global and overview maps;Lipid metabolism;Global and overview maps;Infectious disease: bacterial	Lipids and lipid-like molecules	Glycerophospholipids	660.462	0.0153369	0	32.7	0.918037307813398	-	Glycerophosphoethanolamines	6.145	6.25	6.082	6.26	6.221	6.021	6.15	6.126	6.049	5.988	6.232	6.1	4.936	4.949	4.94
neg_1541	Ethyl Myristate	metab_3076	B(i)	-	-	HMDB0034153	M-H	C16H32O2	6.2294	-	-	neg	-	-	-	-	Lipids and lipid-like molecules	Fatty Acyls	255.233	0.00489498519754	62.7	0	-0.501252	124-06-1	Fatty acid esters	5.237	5.244	5.254	5.269	5.139	5.245	5.256	5.282	5.113	5.262	5.2	5.139	5.218	5.219	5.222
neg_1564	Formononetin	metab_3101	B(i)	map01100;map01110	Metabolic pathways;Biosynthesis of secondary metabolites	LMPK12050037;HMDB0005808;MJDBOTE0001045	M-H	C16H12O4	6.1336	代谢途径;次级代谢产物的生物合成	C00858	neg	-	-	Metabolism;Metabolism	Global and overview maps;Global and overview maps	Phenylpropanoids and polyketides	Isoflavonoids	267.067	0.0789163503168	93.9	0	1.1548208108791598	485-72-3	O-methylated isoflavonoids	3.7	3.797	3.721	3.955	5.619	3.75	3.721	3.624	3.794	3.664	3.568	3.116	4.37	4.438	4.415
neg_1567	1-Hydroxyanthraquinone	metab_3104	B(ii)	-	-	HMDB0243898	M+FA-H	C14H8O3	6.1176	-	C02980	neg	-	-	-	-	Benzenoids	Anthracenes	269.045	0.0736238204046	0	68.8	-0.26777	129-43-1	Anthraquinones	4.143	4.158	4.152	4.155	4.909	4.797	5.055	4.297	4.187	4.158	4.169	4.191	4.18	4.236	4.184
neg_1576	Sebacic Acid	metab_3114	B(i)	-	-	LMFA01170006;HMDB0000792;MJDBOTE0000540	M-H	C10H18O4	6.0537	-	C08277	neg	-	-	-	-	Lipids and lipid-like molecules	Fatty Acyls	201.113	0.0018101631599	89.3	0	-2.6071	111-20-6	Fatty acids and conjugates	5.18	5.111	5.151	5.106	5.05	5.113	5.101	5.168	5.032	5.147	5.044	5.098	5.136	5.135	5.134
neg_1584	Hexaminolevulinate	metab_3123	B(ii)	-	-	HMDB0253144	M-H	C11H21NO3	5.9979	-	-	neg	-	-	-	-	Organic acids and derivatives	Carboxylic acids and derivatives	214.144	0.0057099860285	0	32.5	-1.94423	-	Amino acids, peptides, and analogues	4.764	4.758	4.742	4.776	4.842	5.271	4.706	4.821	4.79	4.747	4.642	4.772	4.864	4.867	4.862
neg_1595	Baicalein	metab_3133	B(i)	-	-	LMPK12111095;MJDBOTE0000793	M-H	C15H10O5	5.9339	-	C10023	neg	-	-	-	-	-	-	269.045	0.0923305	76.1	0	-0.321848	491-67-8	-	3.148	3.163	3.623	3.997	5.36	5.232	5.158	4.503	3.192	3.163	3.174	3.196	4.441	4.446	4.372
neg_1596	THIARABINE	metab_3134	B(ii)	-	-	HMDB0258974	M-H2O-H	C9H13N3O4S	5.9339	-	-	neg	-	-	-	-	Nucleosides, nucleotides, and analogues	Nucleoside and nucleotide analogues	240.043	0.00400306404228	0	42.8	-6.83274	-	Thionucleosides	5.008	5.053	5.105	5.08	5.006	5.05	5.035	5.047	4.967	4.983	5.009	4.962	5.046	5.049	5.048
neg_163	Acetyl-arginyl-glycyl-aspartyl-serinamide	metab_3161	B(ii)	-	-	HMDB0247924	M-H, M+Na-2H	C17H30N8O8	4.9993	-	-	neg	-	-	-	-	Organic acids and derivatives	Carboxylic acids and derivatives	473.207	0.00595705891511	0	71.6	-8.51686	-	Amino acids, peptides, and analogues	5.553	5.904	5.318	5.379	6.106	5.895	5.957	5.048	6.204	5.75	6.015	6.073	5.876	5.881	5.881
neg_1635	Quinic Acid	metab_3166	B(i)	map01100;map00400	Metabolic pathways;Phenylalanine, tyrosine and tryptophan biosynthesis	HMDB0042004;HMDB0003072;MJDBOTE0000415	M-H	C7H12O6	5.6787	代谢途径;苯丙氨酸、酪氨酸和色氨酸生物合成	C00296	neg	-	-	Metabolism;Metabolism	Global and overview maps;Amino acid metabolism	Organoheterocyclic compounds	Quinolines and derivatives	191.056	0.167471	50.7	0	-3.10995	91-63-4;77-95-2	Not Available	4.879	5.194	5.183	5.163	5.36	5.114	5.116	5.324	5.227	5.219	5.231	5.235	5.293	5.154	5.28
neg_1671	Gallic Acid	metab_3193	B(i)	map00627;map00999;map01120	Aminobenzoate degradation;Biosynthesis of various plant secondary metabolites;Microbial metabolism in diverse environments	HMDB0005807;MJDBOTE0000353	M-H	C7H6O5	5.5189	氨基苯甲酸盐降解;各种植物次生代谢产物的生物合成;不同环境中的微生物代谢	C01424	neg	-	-	Metabolism;Metabolism;Metabolism	Xenobiotics biodegradation and metabolism;Biosynthesis of other secondary metabolites;Global and overview maps	Benzenoids	Benzene and substituted derivatives	169.013	0.0423002207226	64.5	0	-4.61368	149-91-7	Benzoic acids and derivatives	4.35	4.238	4.395	4.095	5.507	4.015	4.129	4.633	4.141	4.333	4.193	4.232	4.298	4.268	4.302
neg_168	Threonic Acid	metab_3202	B(i)	map01100;map00053	Metabolic pathways;Ascorbate and aldarate metabolism	HMDB0000943	M-H, 2M+FA-H	C4H8O5	5.5189	代谢途径;抗坏血酸和醛酸代谢	C01620	neg	-	-	Metabolism;Metabolism	Global and overview maps;Carbohydrate metabolism	Organic oxygen compounds	Organooxygen compounds	135.029	0.0564566287145	74	0	-6.96272	7306-96-9	Carbohydrates and carbohydrate conjugates	4.272	4.225	4.243	4.079	5.473	4.22	4.185	4.867	4.145	4.454	4.14	4.309	4.208	4.166	4.21
neg_1685	Methyl red	metab_3208	B(ii)	-	-	HMDB0254611	M+FA-H	C15H15N3O2	5.2713	-	C19459	neg	-	-	-	-	Organoheterocyclic compounds	Azobenzenes	314.115	0.0272493495175	0	40.7	0.0307014372048957	493-52-7	Not Available	4.585	4.813	4.56	4.754	5.052	4.908	4.85	3.974	5.088	4.677	4.964	5.01	4.879	4.861	4.884
neg_1690	N-(3-(5,6,7,8-Tetrahydro-2-naphthyl)prop-2-enyl)acetohydroxamic acid	metab_3214	B(ii)	-	-	HMDB0244323	2M-H	C15H19NO2	5.1353	-	-	neg	-	-	-	-	Benzenoids	Tetralins	489.272	0.0788854305671	0	36.6	-7.05273	-	Not Available	4.033	4.047	4.042	4.045	4.65	4.071	4.04	4.047	5.181	4.369	4.856	5.13	4.317	4.386	4.353
neg_1695	6-Guanidino-2-oxocaproic acid	metab_3219	B(ii)	-	-	HMDB0247067	3M-H	C7H13N3O3	5.0553	-	-	neg	-	-	-	-	Organic acids and derivatives	Keto acids and derivatives	560.276	0.0161606891067	0	66.6	-6.71826	-	Medium-chain keto acids and derivatives	5.32	5.508	4.676	4.847	5.655	5.417	5.353	4.655	5.844	5.446	5.663	5.754	5.498	5.511	5.51
neg_1707	Fasoracetam	metab_3232	B(ii)	-	-	HMDB0252174	M+FA-H	C10H16N2O2	4.8313	-	C13311	neg	-	-	-	-	Organic acids and derivatives	Carboxylic acids and derivatives	241.119	0.00555462399998	0	64.6	-1.37434	110958-19-5	Amino acids, peptides, and analogues	5.416	5.564	5.411	5.521	5.729	5.65	5.611	5.02	5.767	5.443	5.646	5.683	5.586	5.59	5.587
neg_1721	Gamma-Glu-leu	metab_3246	B(i)	-	-	HMDB0011171	M-H2O-H	C11H20N2O5	4.6076	-	-	neg	-	-	-	-	Organic acids and derivatives	Carboxylic acids and derivatives	241.119	0.0203091767566	51.3	0	-1.02095	2566-39-4	Amino acids, peptides, and analogues	4.752	4.915	4.705	4.778	5.11	4.951	4.93	4.272	5.151	4.758	5.013	5.084	4.941	4.956	4.956
neg_1735	Hypoglycin B	metab_3260	B(ii)	-	-	HMDB0029428	M+FA-H	C12H18N2O5	4.3836	-	C08280	neg	-	-	-	-	Organic acids and derivatives	Carboxylic acids and derivatives	315.12	0.0254383605027	0	52.2	-0.0896334	502-37-4	Amino acids, peptides, and analogues	4.945	5.211	4.973	5.033	5.397	5.245	5.208	4.307	5.427	4.999	5.27	5.335	5.196	5.18	5.201
neg_175	Ferulic acid	metab_3276	B(ii)	map01100;map01110	Metabolic pathways;Biosynthesis of secondary metabolites	HMDB0000954	M+Na-2H, 2M-H	C10H10O4	5.6388	代谢途径;次级代谢产物的生物合成	C01494	neg	-	-	Metabolism;Metabolism	Global and overview maps;Global and overview maps	Phenylpropanoids and polyketides	Cinnamic acids and derivatives	215.032	0.204516	0	47.2	-1.78118	537-98-4	Hydroxycinnamic acids and derivatives	6.942	7.04	7.009	7.154	7.222	6.591	7.025	7.141	6.983	7.064	7.261	6.982	7.007	6.846	7.014
neg_1763	Flumioxazin	metab_3290	B(ii)	-	-	HMDB0034854	M+FA-H	C19H15FN2O4	3.8796	-	C11035	neg	-	-	-	-	Organoheterocyclic compounds	Benzoxazines	399.099	0.0073706987212	0	60.2	-0.889389	103361-09-7	Benzoxazinones	4.787	4.535	3.29	3.293	3.945	4.103	3.307	5.464	5.606	5.557	5.577	5.974	5.344	5.349	5.343
neg_1809	L-Tryptophan	metab_3339	B(i)	map01100;map00996;map00997;map00260;map01240;map01210;map00999;map01230;map01110;map00970;map00400;map00380;map00404	Metabolic pathways;Biosynthesis of various alkaloids;Biosynthesis of various other secondary metabolites;Glycine, serine and threonine metabolism;Biosynthesis of cofactors;2-Oxocarboxylic acid metabolism;Biosynthesis of various plant secondary metabolites;Biosynthesis of amino acids;Biosynthesis of secondary metabolites;Aminoacyl-tRNA biosynthesis;Phenylalanine, tyrosine and tryptophan biosynthes…	HMDB0000929;PW_C000741;MJDBOTE0000426	M-H	C11H12N2O2	3.6956	代谢途径;各种生物碱的生物合成;各种其他次生代谢产物的生物合成;甘氨酸、丝氨酸和苏氨酸代谢;辅助因子的生物合成;2-氧代羧酸代谢;各种植物次生代谢产物的生物合成;氨基酸生物合成;次级代谢产物的生物合成;氨酰基tRNA生物合成;苯丙氨酸、酪氨酸和色氨酸生物合成;色氨酸代谢;星孢菌素生物合成	C00078	neg	Peptides	Amino acids	Metabolism;Metabolism;Metabolism;Metabolism;Metabolism;Metabolism;Metabolism;Metabolism;Metabolism;Genetic Information Processing;Metabolism;Metabolism;Metabolism	Global and overview maps;Biosynthesis of other secondary metabolites;Biosynthesis of other secondary metabolites;Amino acid metabolism;Global and overview maps;Global and overview maps;Biosynthesis of other secondary metabolites;Global and overview maps;Global and overview maps;Translation;Amino acid metabolism;Amino acid metabolism;Biosynthesis of other secondary metabolites	Organoheterocyclic compounds	Indoles and derivatives	203.082	0.0107971924171	83	0	-2.76849	73-22-3	Indolyl carboxylic acids and derivatives	4.236	4.5	4.289	4.357	4.899	4.711	4.555	4.044	5.047	4.621	4.869	4.888	4.662	4.667	4.671
neg_1810	Undeca-3,6,9-trienedioylcarnitine	metab_3340	B(ii)	-	-	HMDB0241205	M+Na-2H	C18H27NO6	3.6475	-	-	neg	-	-	-	-	Lipids and lipid-like molecules	Fatty Acyls	374.157	0.0120711860017	0	56.6	-3.9782	-	Fatty acid esters	4.727	4.966	4.636	4.791	5.224	5.065	5.03	3.999	5.221	4.734	5.038	5.102	4.985	4.978	4.988
neg_182	Baicalin	metab_3350	B(i)	-	-	LMPK12111081;HMDB0041832;MJDBOTE0000886	M-H, M+Na-2H	C21H18O11	5.9339	-	C10025	neg	-	-	-	-	Phenylpropanoids and polyketides	Flavonoids	445.078	0.0148986018743	88.4	0	-0.168341	21967-41-9	Flavonoid glycosides	5.501	5.516	5.51	5.513	6.429	6.278	6.226	5.721	5.545	5.516	5.527	5.549	5.538	5.551	5.542
neg_1820	Resiniferatoxin	metab_3351	B(ii)	-	-	HMDB0242596	M+FA-H	C37H40O9	3.4957	-	C09179	neg	-	-	-	-	Lipids and lipid-like molecules	Prenol lipids	673.269	0.0202468295572	0	62.9	5.92556740409082	57444-62-9	Diterpenoids	5.215	5.552	5.172	5.239	5.712	5.523	5.535	4.681	5.773	5.344	5.641	5.679	5.467	5.482	5.482
neg_1823	LysoPA(22:6(4Z,7Z,10Z,13Z,16Z,19Z)/0:0)	metab_3354	B(ii)	-	-	HMDB0114755	M+Cl	C25H39O7P	3.4717	-	-	neg	-	-	-	-	Lipids and lipid-like molecules	Glycerophospholipids	517.215	0.0062764409548	0	79.4	5.095344460890559	-	Glycerophosphates	4.75	5.138	4.609	4.767	5.402	5.195	5.241	3.518	5.5	4.938	5.243	5.338	5.079	5.084	5.082
neg_1828	Cis-Zeatin O-glucoside	metab_3359	B(ii)	map01110	Biosynthesis of secondary metabolites	HMDB0012203	M+Cl	C16H23N5O6	3.3917	次级代谢产物的生物合成	C15546	neg	-	-	Metabolism	Global and overview maps	Lipids and lipid-like molecules	Fatty Acyls	416.131	0.0106145891436	0	46.1	-8.42191	71866-93-8	Fatty acyl glycosides	5.001	5.27	4.963	5.156	5.524	5.286	5.28	4.509	5.561	5.111	5.353	5.492	5.28	5.289	5.284
neg_1836	Isoleucylproline	metab_3367	B(ii)	-	-	HMDB0011174	M-H	C11H20N2O3	3.3277	-	-	neg	-	-	-	-	Organic acids and derivatives	Carboxylic acids and derivatives	227.14	0.00780681168909	0	45.3	-1.91583	37462-92-3	Amino acids, peptides, and analogues	4.757	4.791	5.032	5.164	5.014	5.01	4.826	4.474	4.814	4.539	4.78	4.722	4.864	4.869	4.87
neg_1842	5-Hydroxykynurenamine	metab_3373	B(ii)	map01100;map00380	Metabolic pathways;Tryptophan metabolism	PW_C002048;HMDB0004076	M+FA-H	C9H12N2O2	3.2637	代谢途径;色氨酸代谢	C05638	neg	-	-	Metabolism;Metabolism	Global and overview maps;Amino acid metabolism	Organic oxygen compounds	Organooxygen compounds	225.088	0.0243854417627	0	46.5	-3.0279	708-23-6	Carbonyl compounds	4.941	5.128	4.906	5.03	5.312	5.141	5.11	4.461	5.373	4.964	5.22	5.276	5.134	5.153	5.152
neg_1845	Embutramide	metab_3376	B(ii)	-	-	HMDB0251769	M+Na-2H	C17H27NO3	3.2317	-	-	neg	-	-	-	-	Benzenoids	Benzene and substituted derivatives	314.172	0.0165888	0	58	-5.67016	-	Phenylpropanes	4.672	4.732	4.836	5.049	5.05	5.078	4.983	3.874	4.468	4.299	4.653	4.588	4.8	4.806	4.791
neg_1849	(1R,2S,5S,6R,9S,10S)-3,6,17,20-Tetrahydroxy-6-(2-hydroxyacetyl)-1,5-dimethylpentacyclo[11.8.0.02,10.05,9.016,21]henicosa-13,16,18,20-tetraen-15-one	metab_3380	B(ii)	-	-	HMDB0260069	M+Cl	C25H30O7	3.1277	-	-	neg	-	-	-	-	Lipids and lipid-like molecules	Steroids and steroid derivatives	477.172	0.0193361264721	0	37.9	8.910266333001351	-	Hydroxysteroids	5.227	4.491	3.661	3.663	4.267	3.689	3.668	5.542	5.569	5.694	5.573	5.849	5.373	5.378	5.362
neg_1850	Ile-Val-Val	metab_3381	B(ii)	-	-	HMDB0304801	M+Cl	C16H31N3O4	3.0957	-	-	neg	-	-	-	-	Organic acids and derivatives	Carboxylic acids and derivatives	364.199	0.0237504815717	0	44	-5.61508	-	Amino acids, peptides, and analogues	4.599	4.848	4.023	4.026	4.698	4.383	4.308	4.507	5.683	5.199	5.41	5.557	5.073	5.093	5.077
neg_1854	L-Phenylalanine	metab_3385	B(i)	map01100;map00996;map00997;map01210;map02010;map00999;map01230;map00460;map01110;map00470;map00970;map00400;map00360	Metabolic pathways;Biosynthesis of various alkaloids;Biosynthesis of various other secondary metabolites;2-Oxocarboxylic acid metabolism;ABC transporters;Biosynthesis of various plant secondary metabolites;Biosynthesis of amino acids;Cyanoamino acid metabolism;Biosynthesis of secondary metabolites;D-Amino acid metabolism;Aminoacyl-tRNA biosynthesis;Phenylalanine, tyrosine and tryptophan biosynthe…	HMDB0250791;HMDB0000159;PW_C000104;MJDBAA00000196	M-H	C9H11NO2	2.8557	代谢途径;各种生物碱的生物合成;各种其他次生代谢产物的生物合成;2-氧代羧酸代谢;ABC转运器;各种植物次生代谢产物的生物合成;氨基酸生物合成;氰基氨基酸代谢;次级代谢产物的生物合成;D-氨基酸代谢;氨酰基tRNA生物合成;苯丙氨酸、酪氨酸和色氨酸生物合成;苯丙氨酸代谢	C00079	neg	Peptides	Amino acids	Metabolism;Metabolism;Metabolism;Metabolism;Environmental Information Processing;Metabolism;Metabolism;Metabolism;Metabolism;Metabolism;Genetic Information Processing;Metabolism;Metabolism	Global and overview maps;Biosynthesis of other secondary metabolites;Biosynthesis of other secondary metabolites;Global and overview maps;Membrane transport;Biosynthesis of other secondary metabolites;Global and overview maps;Metabolism of other amino acids;Global and overview maps;Metabolism of other amino acids;Translation;Amino acid metabolism;Amino acid metabolism	Organic acids and derivatives	Carboxylic acids and derivatives	164.071	0.0459287641663	60.5	0	-4.71824	63-91-2	Amino acids, peptides, and analogues	3.997	4.186	4.099	4.246	4.45	4.354	4.303	3.628	4.583	4.203	4.434	4.471	4.292	4.297	4.328
neg_1866	Gln Val Asp Glu	metab_3398	B(i)	-	-	-	M-H	C19H31N5O10	2.0396	-	-	neg	-	-	-	-	-	-	488.2	0.0224793377482	78.3	0	0.0457738689217033	-	-	4.84	5.119	4.648	4.837	5.32	5.077	5.167	4.112	5.4	4.888	5.15	5.277	5.029	5.047	5.046
neg_1870	Guanosine	metab_3403	B(i)	map01100;map02010;map01232;map00230	Metabolic pathways;ABC transporters;Nucleotide metabolism;Purine metabolism	PW_C000087;HMDB0000133;MJDBOTE0000372	M-H	C10H13N5O5	2.0316	代谢途径;ABC转运器;核苷酸代谢;嘌呤代谢	C00387	neg	Nucleic acids	Nucleosides	Metabolism;Environmental Information Processing;Metabolism;Metabolism	Global and overview maps;Membrane transport;Global and overview maps;Nucleotide metabolism	Nucleosides, nucleotides, and analogues	Purine nucleosides	282.084	0.0118157246991	91.3	0	-0.359175	118-00-3	Not Available	4.866	4.863	4.92	4.989	5.424	5.362	5.032	4.179	4.74	4.272	4.693	4.575	4.95	4.956	4.961
neg_1871	Inosine	metab_3404	B(i)	map01100;map02010;map01232;map00230	Metabolic pathways;ABC transporters;Nucleotide metabolism;Purine metabolism	HMDB0247301;HMDB0000195;PW_C000127;MJDBOTE0000386	M-H	C10H12N4O5	2.0316	代谢途径;ABC转运器;核苷酸代谢;嘌呤代谢	C00294	neg	-	-	Metabolism;Environmental Information Processing;Metabolism;Metabolism	Global and overview maps;Membrane transport;Global and overview maps;Nucleotide metabolism	Nucleosides, nucleotides, and analogues	Purine nucleosides	267.073	0.0124500100999	67	0	-1.45338	58-63-9	Not Available	5.014	5.434	4.99	5.215	5.697	5.49	5.424	4.652	4.86	4.681	4.794	4.82	5.209	5.202	5.213
neg_1886	Oxidized Glutathione	metab_3420	B(i)	map01100;map00480;map01240	Metabolic pathways;Glutathione metabolism;Biosynthesis of cofactors	HMDB0011691;PW_C001847;HMDB0003337;MJDBOTE0000407	M-H	C20H32N6O12S2	1.7756	代谢途径;谷胱甘肽代谢;辅助因子的生物合成	C00127	neg	-	-	Metabolism;Metabolism;Metabolism	Global and overview maps;Metabolism of other amino acids;Global and overview maps	Organic acids and derivatives	Carboxylic acids and derivatives	611.145	0.0549531874352	89.6	0	0.6231460220884371	27025-41-8;15718-51-1	Amino acids, peptides, and analogues	4.969	5.237	5.004	5.113	4.97	4.974	4.849	4.856	5.527	5.102	5.263	5.315	5.177	5.182	5.138
neg_1899	Xanthine	metab_3434	B(i)	map01100;map01110;map00230;map01120;map00232;map01232	Metabolic pathways;Biosynthesis of secondary metabolites;Purine metabolism;Microbial metabolism in diverse environments;Caffeine metabolism;Nucleotide metabolism	PW_C000198;HMDB0000292;MJDBOTE0000403	M-H	C5H4N4O2	1.4955	代谢途径;次级代谢产物的生物合成;嘌呤代谢;不同环境中的微生物代谢;咖啡因代谢;核苷酸代谢	C00385	neg	-	-	Metabolism;Metabolism;Metabolism;Metabolism;Metabolism;Metabolism	Global and overview maps;Global and overview maps;Nucleotide metabolism;Global and overview maps;Biosynthesis of other secondary metabolites;Global and overview maps	Organoheterocyclic compounds	Imidazopyrimidines	151.025	0.0138932	75.5	0	-5.45858	69-89-6	Purines and purine derivatives	5.649	5.61	5.76	5.97	5.539	5.509	5.654	5.178	5.397	5.563	5.442	5.568	5.602	5.614	5.611
neg_1915	Mimosine	metab_3453	B(ii)	-	-	HMDB0015188;HMDB0031398	M+FA-H	C8H10N2O4	1.2315	-	C04771	neg	-	-	-	-	Organic acids and derivatives	Carboxylic acids and derivatives	243.062	0.0156620138509	0	43.8	-1.08604	500-44-7;191936-12-6	Amino acids, peptides, and analogues	5.337	5.405	5.287	5.393	5.51	5.392	5.323	4.854	5.576	5.295	5.459	5.537	5.391	5.397	5.383
neg_1920	NAD+	metab_3459	B(i)	map01100;map00983;map01240;map00730;map00760;map00190	Metabolic pathways;Drug metabolism - other enzymes;Biosynthesis of cofactors;Thiamine metabolism;Nicotinate and nicotinamide metabolism;Oxidative phosphorylation	HMDB0000902;MJDBOTE0000809	M-H	C21H27N7O14P2	1.1675	代谢途径;药物代谢-其它酶;辅助因子的生物合成;硫胺素代谢;烟酸和烟酰胺代谢;氧化磷酸化	C00003	neg	Vitamins and cofactors	Cofactors	Metabolism;Metabolism;Metabolism;Metabolism;Metabolism;Metabolism	Global and overview maps;Xenobiotics biodegradation and metabolism;Global and overview maps;Metabolism of cofactors and vitamins;Metabolism of cofactors and vitamins;Energy metabolism	Nucleosides, nucleotides, and analogues	(5''->5'')-dinucleotides	662.103	0.00642782776112	98	0	1.21161395583154	53-84-9	Not Available	6.454	6.263	6.339	6.41	6.23	6.262	6.014	6.242	6.306	6.348	6.317	6.413	6.321	6.326	6.322
neg_1927	Glutamylserine	metab_3466	B(ii)	-	-	HMDB0028828	M-H2O-H	C8H14N2O6	1.0715	-	-	neg	-	-	-	-	Organic acids and derivatives	Carboxylic acids and derivatives	215.067	0.00146884047428	0	34.9	-2.13096	5875-38-7	Amino acids, peptides, and analogues	4.834	5.018	4.748	4.942	5.2	5.045	4.99	4.317	5.266	4.852	5.08	5.143	5	5.002	5.001
neg_1969	Uridine-5'-Monophosphate	metab_3510	B(i)	map00240;map01100;map01232;map01240	Pyrimidine metabolism;Metabolic pathways;Nucleotide metabolism;Biosynthesis of cofactors	HMDB0000288;MJDBOTE0000717	M-H	C9H13N2O9P	0.7515	嘧啶代谢;代谢途径;核苷酸代谢;辅助因子的生物合成	C00105	neg	Nucleic acids	Nucleotides	Metabolism;Metabolism;Metabolism;Metabolism	Nucleotide metabolism;Global and overview maps;Global and overview maps;Global and overview maps	Nucleosides, nucleotides, and analogues	Pyrimidine nucleotides	323.028	0.0103552053472	77.9	0	-0.529055	58-97-9	Pyrimidine ribonucleotides	5.141	5.133	5.167	5.207	5.278	5.356	5.037	4.464	4.817	4.508	4.826	4.704	5.054	5.059	5.05
neg_1980	Adenosine 5'-Monophosphate	metab_3523	B(i)	map01100;map01110;map01232;map00230;map01240	Metabolic pathways;Biosynthesis of secondary metabolites;Nucleotide metabolism;Purine metabolism;Biosynthesis of cofactors	HMDB0000045;MJDBOTE0000497	M-H	C10H14N5O7P	0.7436	代谢途径;次级代谢产物的生物合成;核苷酸代谢;嘌呤代谢;辅助因子的生物合成	C00020	neg	Nucleic acids	Nucleotides	Metabolism;Metabolism;Metabolism;Metabolism;Metabolism	Global and overview maps;Global and overview maps;Global and overview maps;Nucleotide metabolism;Global and overview maps	Nucleosides, nucleotides, and analogues	Purine nucleotides	346.056	0.00622101605234	59.8	0	-0.590584	61-19-8	Purine ribonucleotides	4.891	4.795	5.342	5.231	5.26	5.318	5.067	3.616	4.281	3.934	4.509	4.255	4.971	4.976	4.972
neg_1992	Delphinidin 3-caffeoylglucoside	metab_3535	B(ii)	-	-	HMDB0301899	M+Cl	C30H27O15+	0.7356	-	C16367	neg	-	-	-	-	Phenylpropanoids and polyketides	Flavonoids	662.103	0.0165215144383	0	75.2	-2.92558	-	Flavonoid glycosides	5.852	5.499	5.674	5.739	5.392	5.528	5.273	5.713	5.529	5.664	5.584	5.645	5.614	5.628	5.623
neg_1999	N-Methyl-L-proline	metab_3542	B(ii)	-	-	HMDB0094696	M+FA-H	C6H11NO2	0.7356	-	C22223	neg	-	-	-	-	Organic acids and derivatives	Carboxylic acids and derivatives	174.076	0.0116033854416	0	52.5	-5.61623	475-11-6	Amino acids, peptides, and analogues	4.507	4.685	4.428	4.537	4.797	4.737	4.744	4.1	4.906	4.536	4.761	4.827	4.701	4.693	4.692
neg_2003	Trehalose	metab_3549	B(i)	map01100;map02060;map00500;map01110;map02010	Metabolic pathways;Phosphotransferase system (PTS);Starch and sucrose metabolism;Biosynthesis of secondary metabolites;ABC transporters	PW_C000776;HMDB0000975	M+Cl	C12H22O11	0.7276	代谢途径;磷酸转移酶系统;淀粉和蔗糖代谢;次级代谢产物的生物合成;ABC转运器	C01083	neg	Carbohydrates	Oligosaccharides	Metabolism;Environmental Information Processing;Metabolism;Metabolism;Environmental Information Processing	Global and overview maps;Membrane transport;Carbohydrate metabolism;Global and overview maps;Membrane transport	Organic oxygen compounds	Organooxygen compounds	377.085	0.0208425921683	96.2	0	-0.564426	99-20-7	Carbohydrates and carbohydrate conjugates	5.5	5.443	5.18	5.364	6.386	5.042	5.019	4.9	5.657	5.491	5.55	6.379	5.813	5.818	5.8
neg_2006	D-Ribulose 5-Phosphate	metab_3552	B(i)	map01100;map01110;map01250;map01120;map01240;map00040;map01200;map00710;map00540;map00680;map01230;map00030;map00740	Metabolic pathways;Biosynthesis of secondary metabolites;Biosynthesis of nucleotide sugars;Microbial metabolism in diverse environments;Biosynthesis of cofactors;Pentose and glucuronate interconversions;Carbon metabolism;Carbon fixation in photosynthetic organisms;Lipopolysaccharide biosynthesis;Methane metabolism;Biosynthesis of amino acids;Pentose phosphate pathway;Riboflavin metabolism	PW_C000479;HMDB0000618	M-H2O-H	C5H11O8P	0.7276	代谢途径;次级代谢产物的生物合成;核苷酸糖的生物合成;不同环境中的微生物代谢;辅助因子的生物合成;戊糖和葡萄糖醛酸相互转化;碳代谢;光合生物的固碳作用;脂多糖生物合成;甲烷代谢;氨基酸生物合成;磷酸戊糖途径;核黄素代谢	C00199	neg	-	-	Metabolism;Metabolism;Metabolism;Metabolism;Metabolism;Metabolism;Metabolism;Metabolism;Metabolism;Metabolism;Metabolism;Metabolism;Metabolism	Global and overview maps;Global and overview maps;Global and overview maps;Global and overview maps;Global and overview maps;Carbohydrate metabolism;Global and overview maps;Energy metabolism;Glycan biosynthesis and metabolism;Energy metabolism;Global and overview maps;Carbohydrate metabolism;Metabolism of cofactors and vitamins	Organic oxygen compounds	Organooxygen compounds	211.001	0.00255598832821	45	0	-2.16808	551-85-9;4151-19-3	Carbohydrates and carbohydrate conjugates	5.113	5.008	5.244	5.31	5.172	5.247	4.998	5.055	5.198	5.169	5.137	5.294	5.204	5.203	5.202
neg_2109	D-Sorbitol	metab_3662	B(i)	map01100;map02060;map02010;map00051;map00052	Metabolic pathways;Phosphotransferase system (PTS);ABC transporters;Fructose and mannose metabolism;Galactose metabolism	HMDB0000247;MJDBOTE0001050	M-H	C6H14O6	0.6321	代谢途径;磷酸转移酶系统;ABC转运器;果糖和甘露糖代谢;半乳糖代谢	C00794	neg	Carbohydrates	Monosaccharides	Metabolism;Environmental Information Processing;Environmental Information Processing;Metabolism;Metabolism	Global and overview maps;Membrane transport;Membrane transport;Carbohydrate metabolism;Carbohydrate metabolism	Organic oxygen compounds	Organooxygen compounds	181.071	0.0159786379212	66.6	0	-3.66933	50-70-4	Carbohydrates and carbohydrate conjugates	3.774	3.602	3.888	3.864	6.132	3.757	3.551	4.851	3.663	3.574	3.36	3.289	5.255	5.261	5.247
neg_2165	Benzyl benzoate	metab_3724	B(ii)	-	-	HMDB0014814	M+K-2H	C14H12O2	0.5843	-	C12537	neg	-	-	-	-	Benzenoids	Benzene and substituted derivatives	249.033	0.00851059911469	0	50.5	2.7990209334433995	120-51-4	Benzoic acids and derivatives	4.808	4.861	4.824	4.802	4.962	4.98	4.874	4.707	4.958	4.892	4.921	4.933	4.894	4.899	4.901
neg_27	Benzenebutanoic acid, alpha-(acetylamino)-2-amino-gamma-oxo-	metab_3904	B(ii)	-	-	HMDB0245586	M+Na-2H, M+Cl, M+FA-H	C12H14N2O4	3.6956	-	-	neg	-	-	-	-	Organic acids and derivatives	Carboxylic acids and derivatives	271.07	0.00805018261143	0	68.8	0.0545795484843981	-	Amino acids, peptides, and analogues	4.499	4.77	4.431	4.603	5.129	4.945	4.871	4.106	5.204	4.716	5.042	5.066	4.906	4.913	4.911
neg_304	Adenine	metab_3942	B(i)	map01100;map01110;map01232;map00230	Metabolic pathways;Biosynthesis of secondary metabolites;Nucleotide metabolism;Purine metabolism	HMDB0000034;PW_C000024;MJDBOTE0000759	M-H, M+Cl	C5H5N5	0.7436	代谢途径;次级代谢产物的生物合成;核苷酸代谢;嘌呤代谢	C00147	neg	Nucleic acids	Bases	Metabolism;Metabolism;Metabolism;Metabolism	Global and overview maps;Global and overview maps;Global and overview maps;Nucleotide metabolism	Organoheterocyclic compounds	Imidazopyrimidines	134.046	0.00747933583907	91.3	0	-6.66989	73-24-5	Purines and purine derivatives	5.165	4.141	3.889	3.768	3.671	3.576	3.073	5.188	5.239	5.253	5.219	5.387	4.996	4.991	4.99
neg_390	L-Histidine	metab_4037	B(i)	map01100;map01110;map02010;map00340;map00470;map01230;map00970;map00410;map00404	Metabolic pathways;Biosynthesis of secondary metabolites;ABC transporters;Histidine metabolism;D-Amino acid metabolism;Biosynthesis of amino acids;Aminoacyl-tRNA biosynthesis;beta-Alanine metabolism;Staurosporine biosynthesis	HMDB0000177;PW_C000116;MJDBOTE0000427	M-H	C6H9N3O2	0.6321	代谢途径;次级代谢产物的生物合成;ABC转运器;组氨酸代谢;D-氨基酸代谢;氨基酸生物合成;氨酰基tRNA生物合成;β-丙氨酸代谢;星孢菌素生物合成	C00135	neg	Peptides	Amino acids	Metabolism;Metabolism;Environmental Information Processing;Metabolism;Metabolism;Metabolism;Genetic Information Processing;Metabolism;Metabolism	Global and overview maps;Global and overview maps;Membrane transport;Amino acid metabolism;Metabolism of other amino acids;Global and overview maps;Translation;Metabolism of other amino acids;Biosynthesis of other secondary metabolites	Organic acids and derivatives	Carboxylic acids and derivatives	154.061	0.00648550677255	63.8	0	-5.20147	71-00-1	Amino acids, peptides, and analogues	5.202	5.258	5.359	5.39	5.324	5.365	5.315	4.999	5.291	5.156	5.234	5.219	5.258	5.263	5.258
neg_42	Cyclic ADP-Ribose	metab_4069	B(i)	-	-	HMDB0249529	M-H, M+Cl, M+Na-2H	C15H21N5O13P2	1.1755	-	C13050	neg	-	-	-	-	Organic oxygen compounds	Organooxygen compounds	540.054	0.0192672365791	83	0	0.322555397647474	119340-53-3	Carbohydrates and carbohydrate conjugates	6.537	6.342	6.417	6.484	6.31	6.331	6.116	6.321	6.396	6.417	6.396	6.491	6.39	6.406	6.394
neg_448	5'-CMP	metab_4097	B(i)	map00240;map01100;map01232	Pyrimidine metabolism;Metabolic pathways;Nucleotide metabolism	HMDB0000095	M-H	C9H14N3O8P	0.7356	嘧啶代谢;代谢途径;核苷酸代谢	C00055	neg	Nucleic acids	Nucleotides	Metabolism;Metabolism;Metabolism	Nucleotide metabolism;Global and overview maps;Global and overview maps	Nucleosides, nucleotides, and analogues	Pyrimidine nucleotides	322.044	0.0187585996043	74.3	0	-0.43634	63-37-6	Pyrimidine ribonucleotides	5.25	5.327	5.333	5.318	5.517	5.583	5.387	5.197	5.152	5.12	5.208	5.222	5.304	5.32	5.309
neg_502	3'-Adenylic Acid	metab_4152	B(i)	map01100;map00230	Metabolic pathways;Purine metabolism	HMDB0258140;HMDB0003540	M-H	C10H14N5O7P	1.0395	代谢途径;嘌呤代谢	C01367	neg	-	-	Metabolism;Metabolism	Global and overview maps;Nucleotide metabolism	Nucleosides, nucleotides, and analogues	Ribonucleoside 3''-phosphates	346.056	0.0299533590481	55.3	0	-0.563497	84-21-9	Not Available	4.957	4.938	5.444	5.391	5.353	5.381	5.204	4.093	4.57	4.179	4.577	4.252	5.061	5.066	5.041
neg_513	Citric Acid	metab_4164	B(i)	map01100;map00630;map01110;map01120;map01240;map01210;map01200;map01230;map01053;map00250;map02020;map00020;map00720	Metabolic pathways;Glyoxylate and dicarboxylate metabolism;Biosynthesis of secondary metabolites;Microbial metabolism in diverse environments;Biosynthesis of cofactors;2-Oxocarboxylic acid metabolism;Carbon metabolism;Biosynthesis of amino acids;Biosynthesis of siderophore group nonribosomal peptides;Alanine, aspartate and glutamate metabolism;Two-component system;Citrate cycle (TCA cycle);Carbon…	HMDB0000094;PW_C000063;MJDBNL00000139	M-H	C6H8O7	1.2235	代谢途径;乙醛酸和二羧酸代谢;次级代谢产物的生物合成;不同环境中的微生物代谢;辅助因子的生物合成;2-氧代羧酸代谢;碳代谢;氨基酸生物合成;铁载体基团非核糖体肽的生物合成;丙氨酸、天冬氨酸和谷氨酸代谢;双组分系统;柠檬酸盐循环（TCA循环）;原核生物中的碳固定途径	C00158	neg	Organic acids	Carboxylic acids	Metabolism;Metabolism;Metabolism;Metabolism;Metabolism;Metabolism;Metabolism;Metabolism;Metabolism;Metabolism;Environmental Information Processing;Metabolism;Metabolism	Global and overview maps;Carbohydrate metabolism;Global and overview maps;Global and overview maps;Global and overview maps;Global and overview maps;Global and overview maps;Global and overview maps;Metabolism of terpenoids and polyketides;Amino acid metabolism;Signal transduction;Carbohydrate metabolism;Energy metabolism	Organic acids and derivatives	Carboxylic acids and derivatives	191.019	0.00950886584081	67.5	0	-2.98875	77-92-9	Tricarboxylic acids and derivatives	4.861	5.259	5.182	5.106	6.227	5.819	5.639	5.289	5.536	5.248	5.508	5.392	5.572	5.581	5.576
neg_538	Vomifoliol	metab_4191	B(ii)	-	-	HMDB0303570	M+Na-2H	C13H20O3	1.8396	-	C04166	neg	-	-	-	-	Lipids and lipid-like molecules	Prenol lipids	245.114	0.00244345839548	0	32	-8.40896	-	Sesquiterpenoids	4.182	4.762	4.055	4.003	5.095	4.848	4.741	4.11	5.208	4.723	4.943	5.048	4.838	4.84	4.839
neg_562	N-Acetylmuramate	metab_4217	B(ii)	map01100;map00520;map02060;map01250	Metabolic pathways;Amino sugar and nucleotide sugar metabolism;Phosphotransferase system (PTS);Biosynthesis of nucleotide sugars	HMDB0060493	M-H2O-H	C11H19NO8	2.9357	代谢途径;氨基糖和核苷酸糖代谢;磷酸转移酶系统;核苷酸糖的生物合成	C02713	neg	Carbohydrates	Monosaccharides	Metabolism;Metabolism;Environmental Information Processing;Metabolism	Global and overview maps;Carbohydrate metabolism;Membrane transport;Global and overview maps	Organic oxygen compounds	Organooxygen compounds	274.093	0.00603360217086	0	33.8	-0.0815794	61633-75-8	Carbohydrates and carbohydrate conjugates	5.503	5.303	5.573	5.678	5.717	5.764	5.446	5.568	5.315	5.358	5.305	5.462	5.545	5.55	5.547
neg_585	Isoleucyl-Valine	metab_4242	B(ii)	-	-	HMDB0028920	M-H	C11H22N2O3	3.4237	-	-	neg	-	-	-	-	Organic acids and derivatives	Carboxylic acids and derivatives	229.155	0.0298834313639	0	40.9	-2.04692	-	Amino acids, peptides, and analogues	2.97	4.055	3.039	2.982	4.716	4.242	4.113	3.378	5.169	4.614	4.9	4.755	4.487	4.512	4.505
neg_587	Gevotroline	metab_4244	B(ii)	-	-	HMDB0252705	2M+Hac-H	C19H20FN3	3.4397	-	-	neg	-	-	-	-	Organoheterocyclic compounds	Indoles and derivatives	677.338	0.0140731657421	0	41.5	-6.54227	-	Indoles	5.179	5.396	4.931	5.182	5.579	5.378	5.389	4.293	5.612	5.155	5.437	5.574	5.305	5.316	5.315
neg_589	(2R)-2-Acetyl-1-[(2S)-2-[acetyl-[(2S)-2-[[(2S)-2-amino-3-hydroxypropanoyl]amino]-3-carboxypropanoyl]amino]-6-aminohexanoyl]pyrrolidine-2-carboxylic acid	metab_4246	B(ii)	-	-	HMDB0260128	M+Na-2H	C22H35N5O10	3.4957	-	-	neg	-	-	-	-	Organic acids and derivatives	Peptidomimetics	550.216	0.0159062198745	0	85.6	5.09001463890696	-	Hybrid peptides	5.335	5.51	5.184	5.36	5.708	5.562	5.534	4.771	5.741	5.313	5.581	5.674	5.495	5.508	5.499
neg_603	N-(3-acetamidopropyl)pyrrolidin-2-one	metab_4263	B(ii)	-	-	HMDB0061384	M-H	C9H16N2O2	3.7276	-	-	neg	-	-	-	-	Organoheterocyclic compounds	Pyrrolidines	183.113	0.00980175710285	0	51.1	-3.66593	106692-36-8	N-alkylpyrrolidines	4.204	4.364	4.185	4.345	4.644	4.465	4.509	3.313	4.658	4.247	4.461	4.543	4.439	4.435	4.443
neg_604	Morph	metab_4264	B(ii)	map01100;map01110	Metabolic pathways;Biosynthesis of secondary metabolites	HMDB0014440;HMDB0254890	M-H	C10H16N2O4	3.7276	代谢途径;次级代谢产物的生物合成	C01516	neg	-	-	Metabolism;Metabolism	Global and overview maps;Global and overview maps	Alkaloids and derivatives	Morphinans	227.103	0.00110639843939	0	49.4	-1.78613	57-27-2	Not Available	5.727	5.886	5.691	5.804	6.054	5.924	5.922	5.339	6.101	5.775	5.946	6.018	5.897	5.897	5.896
neg_641	Ketoleucine	metab_4305	B(i)	map01100;map01110;map00280;map00290;map01210;map01230	Metabolic pathways;Biosynthesis of secondary metabolites;Valine, leucine and isoleucine degradation;Valine, leucine and isoleucine biosynthesis;2-Oxocarboxylic acid metabolism;Biosynthesis of amino acids	HMDB0000695;PW_C000547	M-H	C6H10O3	4.0876	代谢途径;次级代谢产物的生物合成;缬氨酸、亮氨酸和异亮氨酸降解;缬氨酸、亮氨酸和异亮氨酸生物合成;2-氧代羧酸代谢;氨基酸生物合成	C00233	neg	Organic acids	Carboxylic acids	Metabolism;Metabolism;Metabolism;Metabolism;Metabolism;Metabolism	Global and overview maps;Global and overview maps;Amino acid metabolism;Amino acid metabolism;Global and overview maps;Global and overview maps	Organic acids and derivatives	Keto acids and derivatives	129.055	0.0192461076189	82.9	0	-7.02045	816-66-0	Short-chain keto acids and derivatives	5.513	5.521	5.567	5.657	5.546	5.543	5.455	5.322	5.388	5.382	5.437	5.384	5.501	5.506	5.49
neg_656	7-(1-Imidazolyl)heptanoic acid	metab_4321	B(ii)	-	-	HMDB0244878	M+FA-H	C10H16N2O2	4.3596	-	-	neg	-	-	-	-	Organoheterocyclic compounds	Azoles	241.119	0.0134992370177	0	48.3	-1.50228	-	Imidazoles	4.83	5.024	4.794	4.919	5.155	5.028	5.006	4.33	5.216	4.906	5.099	5.135	4.999	5.01	5.003
neg_657	DIPROTIN B	metab_4322	B(i)	-	-	-	M-H	C16H29N3O4	4.3836	-	-	neg	-	-	-	-	-	-	326.208	0.0115873216178	64.7	0	-0.440579	-	-	4.879	5.103	4.8	5.047	5.321	5.267	5.293	4.083	5.09	4.837	5.115	5.069	5.098	5.093	5.103
neg_661	Dalargin	metab_4327	B(ii)	-	-	HMDB0250833	M+Na-2H	C35H51N9O8	4.4716	-	-	neg	-	-	-	-	Organic acids and derivatives	Carboxylic acids and derivatives	746.356	0.0112488	0	43.9	-6.36038	-	Amino acids, peptides, and analogues	5.313	5.496	4.763	5.053	5.674	5.469	5.47	4.555	5.828	5.305	5.635	5.747	5.496	5.501	5.491
neg_687	Metapro	metab_4353	B(ii)	-	-	HMDB0256718	M+Cl	C22H36N2O6	4.8953	-	-	neg	-	-	-	-	Organic acids and derivatives	Carboxylic acids and derivatives	459.228	0.0119815010762	0	52.7	3.86611685875516	-	Amino acids, peptides, and analogues	4.793	5.035	3.802	3.955	5.256	4.955	4.941	3.903	5.488	4.99	5.275	5.375	5.016	5.021	5.026
neg_693	Leucomycin	metab_4360	B(ii)	-	-	HMDB0254035	M-H2O-H	C35H59NO13	5.0553	-	C14064	neg	-	-	-	-	Organic oxygen compounds	Organooxygen compounds	682.378	0.0189652921288	0	88.4	-3.27911	1392-21-8	Carbohydrates and carbohydrate conjugates	5	5.488	4.721	5.017	5.652	5.368	5.467	4.241	5.841	5.372	5.64	5.721	5.489	5.478	5.493
neg_696	8-Amino-7-oxononanoic acid	metab_4363	B(ii)	map01100;map00780;map01240	Metabolic pathways;Biotin metabolism;Biosynthesis of cofactors	LMFA01060168;HMDB0240687	M-H	C9H17NO3	5.1193	代谢途径;生物素代谢;辅助因子的生物合成	C01092	neg	-	-	Metabolism;Metabolism;Metabolism	Global and overview maps;Metabolism of cofactors and vitamins;Global and overview maps	Lipids and lipid-like molecules	Fatty Acyls	186.113	0.0020080133529	0	55.5	-3.54356	682799-71-9	Fatty acids and conjugates	5.497	5.412	5.454	5.488	5.462	5.717	5.25	5.433	5.543	5.306	5.529	5.263	5.492	5.493	5.492
neg_698	6-Hydroxyhexanoic acid	metab_4365	B(ii)	map01220;map00930;map01120	Degradation of aromatic compounds;Caprolactam degradation;Microbial metabolism in diverse environments	HMDB0012843	M-H	C6H12O3	5.1594	芳香族化合物降解;己内酰胺降解;不同环境中的微生物代谢	C06103	neg	-	-	Metabolism;Metabolism;Metabolism	Global and overview maps;Xenobiotics biodegradation and metabolism;Global and overview maps	Organic acids and derivatives	Hydroxy acids and derivatives	131.07	0.0132213791058	0	33.9	-7.04821	1191-25-9	Medium-chain hydroxy acids and derivatives	5.278	5.166	5.254	5.295	4.963	4.91	4.848	4.622	4.889	4.926	4.966	5.049	5.06	5.071	5.064
neg_769	Cyclopropanecarboxamide, 1,2,2,3,3-pentamethyl-	metab_4430	B(ii)	-	-	HMDB0250674	M+FA-H	C9H17NO	5.846	-	-	neg	-	-	-	-	Organic acids and derivatives	Carboxylic acids and derivatives	200.129	0.0134569985686	0	36.8	-3.84105	-	Cyclopropanecarboxylic acids and derivatives	4.345	4.456	4.353	4.48	4.491	4.989	4.488	4.526	4.538	4.407	4.343	4.516	4.587	4.579	4.591
neg_796	2,4-Dinitrophenol	metab_4456	B(i)	-	-	HMDB0245462	M-H	C6H4N2O5	6.0059	-	C02496	neg	-	-	-	-	Benzenoids	Phenols	183.004	0.00753110246199	77.7	0	-2.1419	51-28-5	Nitrophenols	5.179	5.149	5.182	5.2	5.077	5.11	5.135	5.184	5.078	5.109	5.112	5.128	5.154	5.149	5.148
neg_804	2-Mercaptobenzothiazole	metab_4466	B(i)	-	-	HMDB0030524	M-H	C7H5NS2	6.0776	-	C14437	neg	-	-	-	-	Organoheterocyclic compounds	Benzothiazoles	165.978	0.0200415299797	59.2	0	-4.5245	149-30-4	Not Available	5.549	5.473	5.503	5.471	5.429	5.577	5.481	5.581	5.477	5.584	5.547	5.533	5.581	5.579	5.565
neg_817	4-(undecan-5-yl)benzene-1-Sulfonic Acid	metab_4480	B(i)	-	-	-	M-H	C17H28O3S	6.1655	-	-	neg	-	-	-	-	-	-	311.169	0.00858192909397	81.4	0	0.0088296251826637	-	-	6.475	6.466	6.384	6.378	6.375	6.428	6.431	6.469	6.405	6.463	6.39	6.366	6.097	6.102	6.095
neg_829	Cuminaldehyde	metab_4493	B(ii)	map01100;map01220;map00622;map01120	Metabolic pathways;Degradation of aromatic compounds;Xylene degradation;Microbial metabolism in diverse environments	HMDB0002214	M+FA-H	C10H12O	6.2054	代谢途径;芳香族化合物降解;二甲苯降解;不同环境中的微生物代谢	C06577	neg	-	-	Metabolism;Metabolism;Metabolism;Metabolism	Global and overview maps;Global and overview maps;Xenobiotics biodegradation and metabolism;Global and overview maps	Lipids and lipid-like molecules	Prenol lipids	193.086	0.0126198	0	36.3	-4.40878	122-03-2	Monoterpenoids	5.164	5.182	5.241	5.16	5.112	5.208	5.204	5.222	5.143	5.227	5.176	5.163	5.222	5.224	5.214
neg_857	Kainic acid	metab_4523	B(ii)	-	-	HMDB0253757	M-H2O-H	C10H15NO4	6.3093	-	C12819	neg	-	-	-	-	Organic acids and derivatives	Carboxylic acids and derivatives	194.082	0.0117090487747	0	33.9	-2.72753	487-79-6	Amino acids, peptides, and analogues	5.711	5.703	5.733	5.689	5.655	5.709	5.703	5.764	5.696	5.741	5.692	5.702	5.733	5.743	5.737
neg_873	PG(16:0/18:1(9Z))	metab_4541	B(ii)	map01100;map00564;map00552	Metabolic pathways;Glycerophospholipid metabolism;Teichoic acid biosynthesis	LMGP04010002;LMGP04010987;HMDB0010574;PW_C006582	M-H	C40H77O10P	6.3893	代谢途径;甘油磷脂代谢;磷壁酸生物合成	C00344	neg	Lipids	Phospholipids	Metabolism;Metabolism;Metabolism	Global and overview maps;Lipid metabolism;Glycan biosynthesis and metabolism	Lipids and lipid-like molecules	Glycerophospholipids	747.519	0.0393952009736	0	42.4	0.7383105632875859	87246-80-8	Glycerophosphoglycerols	6.001	6.32	6.303	6.417	6.325	6.277	6.391	6.583	6.466	6.523	6.397	6.379	6.405	6.424	6.39
neg_882	PG(16:1(9Z)/18:1(11Z))	metab_4551	B(ii)	map01100;map00564;map00552	Metabolic pathways;Glycerophospholipid metabolism;Teichoic acid biosynthesis	HMDB0010588;PW_C006596	M-H	C40H75O10P	6.4213	代谢途径;甘油磷脂代谢;磷壁酸生物合成	C00344	neg	Lipids	Phospholipids	Metabolism;Metabolism;Metabolism	Global and overview maps;Lipid metabolism;Glycan biosynthesis and metabolism	Lipids and lipid-like molecules	Glycerophospholipids	745.503	0.0562430536285	0	66.1	1.14764990962195	-	Glycerophosphoglycerols	5.56	6.229	6.312	6.252	6.174	6.578	6.432	6.582	6.309	6.314	6.107	6.054	6.33	6.334	6.289
neg_889	Diethylpropion	metab_4558	B(ii)	-	-	HMDB0015072	M+FA-H	C13H19NO	6.454	-	C06954	neg	-	-	-	-	Organic oxygen compounds	Organooxygen compounds	250.145	0.0127748026289	0	31.5	-0.865608	90-84-6;134-80-5	Carbonyl compounds	5.608	5.608	5.596	5.577	5.569	5.622	5.624	5.691	5.591	5.648	5.606	5.599	5.781	5.792	5.785
neg_890	PE(16:1/0:0)	metab_4560	B(i)	-	-	-	M-H	C21H42NO7P	6.454	-	-	neg	-	-	-	-	-	-	450.263	0.0102484942084	95.3	0	-0.151528	-	-	6.323	6.045	6.13	6.185	6.205	6.127	5.975	6.303	6.388	6.287	6.296	6.425	6.267	6.26	6.259
neg_892	PE(15:0/16:1(9Z))	metab_4562	B(ii)	map01100;map00564;map01110;map05130	Metabolic pathways;Glycerophospholipid metabolism;Biosynthesis of secondary metabolites;Pathogenic Escherichia coli infection	PW_C004939;LMGP02011235;HMDB0008891	M-H	C36H70NO8P	6.454	代谢途径;甘油磷脂代谢;次级代谢产物的生物合成;致病性大肠杆菌感染	C00350	neg	Lipids	Phospholipids	Metabolism;Metabolism;Metabolism;Human Diseases	Global and overview maps;Lipid metabolism;Global and overview maps;Infectious disease: bacterial	Lipids and lipid-like molecules	Glycerophospholipids	674.477	0.0838906579691	0	63.2	0.747547161166847	-	Glycerophosphoethanolamines	6.508	6.529	6.448	6.624	6.532	6.237	6.527	6.485	6.363	6.189	6.544	6.38	4.436	4.442	4.374
neg_917	PE(18:1(9Z)/0:0)	metab_4588	B(i)	-	-	LMGP02050004	M-H	C23H46NO7P	6.5899	-	-	neg	-	-	-	-	-	-	478.294	0.0145863479304	96.5	0	-0.201253	-	-	6.012	5.76	5.785	5.907	6.113	5.82	5.739	5.976	6.08	5.954	5.982	6.08	5.947	5.937	5.936
neg_926	PE-NMe(16:1(9Z)/16:1(9Z))	metab_4598	B(ii)	-	-	PW_C057492;HMDB0112948	M-H	C38H72NO8P	6.6143	-	C01241	neg	-	-	-	-	Lipids and lipid-like molecules	Glycerophospholipids	700.493	0.0198944188477	0	59.3	0.812955981794399	-	Glycerophosphoethanolamines	6.283	6.371	6.303	6.477	6.421	6.022	6.241	6.161	6.135	5.964	6.313	6.141	4.171	4.156	4.155
neg_930	Dodecylbenzenesulfonic Acid	metab_4603	B(i)	-	-	HMDB0059915;HMDB0031031	M-H	C18H30O3S	6.6223	-	-	neg	-	-	-	-	Benzenoids	Benzene and substituted derivatives	325.184	0.0105810779066	90.4	0	-0.420518	-	Benzenesulfonic acids and derivatives	6.362	6.373	6.211	6.325	6.216	6.273	6.343	6.415	6.25	6.302	6.242	6.214	6.123	6.116	6.115
neg_946	16-Hydroxyhexadecanoic acid	metab_4620	B(ii)	map01100	Metabolic pathways	HMDB0006294	M-H	C16H32O3	6.694	代谢途径	C18218	neg	-	-	Metabolism	Global and overview maps	Lipids and lipid-like molecules	Fatty Acyls	271.228	0.0226555282153	0	84.6	-0.0558488	506-13-8	Fatty acids and conjugates	4.929	4.737	4.726	4.869	4.755	4.674	4.748	4.825	4.654	5.393	4.825	4.813	4.917	4.922	4.903
neg_962	PA(18:0/16:1(9Z))	metab_4636	B(ii)	map01100;map00564;map01110;map00561	Metabolic pathways;Glycerophospholipid metabolism;Biosynthesis of secondary metabolites;Glycerolipid metabolism	PW_C062295;HMDB0114877;LMGP10010887	M+FA-H	C37H71O8P	6.7418	代谢途径;甘油磷脂代谢;次级代谢产物的生物合成;甘油脂代谢	C00416	neg	Lipids	Phospholipids	Metabolism;Metabolism;Metabolism;Metabolism	Global and overview maps;Lipid metabolism;Global and overview maps;Lipid metabolism	Lipids and lipid-like molecules	Glycerophospholipids	719.488	0.0781802248423	0	58.5	1.12832085152974	-	Glycerophosphates	6.796	6.77	6.853	6.468	6.728	6.876	6.741	6.984	6.86	6.755	6.706	6.22	6.761	6.822	6.768
neg_963	PS(16:0/16:0)	metab_4637	B(ii)	map01100;map00564;map01110;map00260	Metabolic pathways;Glycerophospholipid metabolism;Biosynthesis of secondary metabolites;Glycine, serine and threonine metabolism	HMDB0000614;LMGP03010029;PW_C000477	M+Na-2H	C38H74NO10P	6.7418	代谢途径;甘油磷脂代谢;次级代谢产物的生物合成;甘氨酸、丝氨酸和苏氨酸代谢	C02737	neg	Lipids	Phospholipids	Metabolism;Metabolism;Metabolism;Metabolism	Global and overview maps;Lipid metabolism;Global and overview maps;Amino acid metabolism	Lipids and lipid-like molecules	Glycerophospholipids	756.481	0.120845	0	74.9	1.18445231984226	40290-42-4;3036-82-6	Glycerophosphoserines	6.803	6.833	6.794	6.936	6.836	6.624	6.826	6.851	6.711	6.563	6.797	6.695	5.44	5.444	5.348
neg_1734	3-Methyl-2-Oxovaleric Acid	metab_4673	B(i)	map01100;map01110;map00280;map00290;map01210;map01230	Metabolic pathways;Biosynthesis of secondary metabolites;Valine, leucine and isoleucine degradation;Valine, leucine and isoleucine biosynthesis;2-Oxocarboxylic acid metabolism;Biosynthesis of amino acids	PW_C000373;HMDB0000491	M-H	C6H10O3	4.3916	代谢途径;次级代谢产物的生物合成;缬氨酸、亮氨酸和异亮氨酸降解;缬氨酸、亮氨酸和异亮氨酸生物合成;2-氧代羧酸代谢;氨基酸生物合成	C00671	neg	Organic acids	Carboxylic acids	Metabolism;Metabolism;Metabolism;Metabolism;Metabolism;Metabolism	Global and overview maps;Global and overview maps;Amino acid metabolism;Amino acid metabolism;Global and overview maps;Global and overview maps	Organic acids and derivatives	Keto acids and derivatives	129.055	0.00437761600071	86.3	0	-7.06411	1460-34-0;24809-08-3	Short-chain keto acids and derivatives	5.851	5.845	5.899	5.993	5.886	5.872	5.785	5.633	5.675	5.645	5.765	5.69	5.815	5.812	5.811
neg_439	3-Phosphoglycerate	metab_4674	B(i)	map01100;map00630;map00997;map00561;map01120;map01240;map00270;map01200;map00998;map01230;map00680;map00010;map01110;map00710;map00260;map00030	Metabolic pathways;Glyoxylate and dicarboxylate metabolism;Biosynthesis of various other secondary metabolites;Glycerolipid metabolism;Microbial metabolism in diverse environments;Biosynthesis of cofactors;Cysteine and methionine metabolism;Carbon metabolism;Biosynthesis of various antibiotics;Biosynthesis of amino acids;Methane metabolism;Glycolysis / Gluconeogenesis;Biosynthesis of secondary me…	HMDB0060180;HMDB0000807	M-H	C3H7O7P	0.7197	代谢途径;乙醛酸和二羧酸代谢;各种其他次生代谢产物的生物合成;甘油脂代谢;不同环境中的微生物代谢;辅助因子的生物合成;半胱氨酸和蛋氨酸代谢;碳代谢;各种抗生素的生物合成;氨基酸生物合成;甲烷代谢;糖酵解/糖原异生;次级代谢产物的生物合成;光合生物的固碳作用;甘氨酸、丝氨酸和苏氨酸代谢;磷酸戊糖途径	C00197	neg	-	-	Metabolism;Metabolism;Metabolism;Metabolism;Metabolism;Metabolism;Metabolism;Metabolism;Metabolism;Metabolism;Metabolism;Metabolism;Metabolism;Metabolism;Metabolism;Metabolism	Global and overview maps;Carbohydrate metabolism;Biosynthesis of other secondary metabolites;Lipid metabolism;Global and overview maps;Global and overview maps;Amino acid metabolism;Global and overview maps;Biosynthesis of other secondary metabolites;Global and overview maps;Energy metabolism;Carbohydrate metabolism;Global and overview maps;Energy metabolism;Amino acid metabolism;Carbohydrate met…	Organic oxygen compounds	Organooxygen compounds	184.985	0.0306574436312	65.4	0	-3.38557	820-11-1;3443-58-1	Carbohydrates and carbohydrate conjugates	3.266	2.921	2.917	2.918	3.396	3.573	5.495	2.921	5.069	2.921	3.637	5.144	4.458	4.438	4.463
neg_2067	Aspartic Acid	metab_4675	B(i)	map00997;map01240;map00270;map01200;map00998;map00999;map00250;map00410;map02030;map00770;map02010;map00710;map00470;map01100;map00220;map00300;map01120;map01210;map00340;map01230;map00260;map00261;map01110;map00760;map00460;map02020;map00970	Biosynthesis of various other secondary metabolites;Biosynthesis of cofactors;Cysteine and methionine metabolism;Carbon metabolism;Biosynthesis of various antibiotics;Biosynthesis of various plant secondary metabolites;Alanine, aspartate and glutamate metabolism;beta-Alanine metabolism;Bacterial chemotaxis;Pantothenate and CoA biosynthesis;ABC transporters;Carbon fixation in photosynthetic organi…	HMDB0006483;HMDB0000191;MJDBOTE0000530	M-H	C4H7NO4	0.6561	各种其他次生代谢产物的生物合成;辅助因子的生物合成;半胱氨酸和蛋氨酸代谢;碳代谢;各种抗生素的生物合成;各种植物次生代谢产物的生物合成;丙氨酸、天冬氨酸和谷氨酸代谢;β-丙氨酸代谢;细菌趋化性;泛酸和CoA生物合成;ABC转运器;光合生物的固碳作用;D-氨基酸代谢;代谢途径;精氨酸生物合成;赖氨酸生物合成;不同环境中的微生物代谢;2-氧代羧酸代谢;组氨酸代谢;氨基酸生物合成;甘氨酸、丝氨酸和苏氨酸代谢;单环菌素生物合成;次级代谢产物的生物合成;烟酸和烟酰胺代谢;氰基氨基酸代谢;双组分系统;氨酰基tRNA生物合成	C00049	neg	Peptides;Hormones and transmitters	Amino acids;Neurotransmitters	Metabolism;Metabolism;Metabolism;Metabolism;Metabolism;Metabolism;Metabolism;Metabolism;Cellular Processes;Metabolism;Environmental Information Processing;Metabolism;Metabolism;Metabolism;Metabolism;Metabolism;Metabolism;Metabolism;Metabolism;Metabolism;Metabolism;Metabolism;Metabolism;Metabolism;Metabolism;Environmental Information Processing;Genetic Information Processing	Biosynthesis of other secondary metabolites;Global and overview maps;Amino acid metabolism;Global and overview maps;Biosynthesis of other secondary metabolites;Biosynthesis of other secondary metabolites;Amino acid metabolism;Metabolism of other amino acids;Cell motility;Metabolism of cofactors and vitamins;Membrane transport;Energy metabolism;Metabolism of other amino acids;Global and overview m…	Organic acids and derivatives	Carboxylic acids and derivatives	132.029	0.0206456273943	74.3	0	-6.78551	1783-96-6;617-45-8;56-84-8	Amino acids, peptides, and analogues	4.885	5.127	4.695	4.787	5.206	4.897	4.857	4.36	4.975	4.887	5.152	4.758	4.952	4.967	4.951
neg_1618	Erythromycin C	metab_4676	B(ii)	map01052;map01100;map00522;map01110	Type I polyketide structures;Metabolic pathways;Biosynthesis of 12-, 14- and 16-membered macrolides;Biosynthesis of secondary metabolites	HMDB0014344;HMDB0251935;LMPK04000009	M+K-2H	C36H65NO13	5.7503	I型聚酮结构;代谢途径;12、14和16大环内酯类化合物的生物合成;次级代谢产物的生物合成	C01912	neg	Antibiotics	Polyketides and nonribosomal peptides	Metabolism;Metabolism;Metabolism;Metabolism	Metabolism of terpenoids and polyketides;Global and overview maps;Metabolism of terpenoids and polyketides;Global and overview maps	Organic oxygen compounds	Organooxygen compounds	756.394	0.0427609060516	0	38.1	0.1846071580680429	114-07-8	Carbohydrates and carbohydrate conjugates	5.239	5.749	5.015	5.31	5.724	5.621	5.663	4.614	6.016	5.527	5.734	5.953	5.628	5.661	5.66
neg_414	L-Glutamic Acid	metab_4677	B(i)	map00997;map01240;map01200;map00998;map00220;map00332;map01110;map00630;map00430;map02010;map00860;map00470;map01100;map00480;map01120;map01210;map00340;map00524;map01230;map00660;map00650;map00910;map02020;map00250;map00970;map00330	Biosynthesis of various other secondary metabolites;Biosynthesis of cofactors;Carbon metabolism;Biosynthesis of various antibiotics;Arginine biosynthesis;Carbapenem biosynthesis;Biosynthesis of secondary metabolites;Glyoxylate and dicarboxylate metabolism;Taurine and hypotaurine metabolism;ABC transporters;Porphyrin metabolism;D-Amino acid metabolism;Metabolic pathways;Glutathione metabolism;Micr…	PW_C000095;HMDB0003339;HMDB0060475;HMDB0000148;MJDBOTE0000649	M-H	C5H9NO4	0.6721	各种其他次生代谢产物的生物合成;辅助因子的生物合成;碳代谢;各种抗生素的生物合成;精氨酸生物合成;碳青霉烯生物合成;次级代谢产物的生物合成;乙醛酸和二羧酸代谢;牛磺酸和亚牛磺酸代谢;ABC转运器;卟啉代谢;D-氨基酸代谢;代谢途径;谷胱甘肽代谢;不同环境中的微生物代谢;2-氧代羧酸代谢;组氨酸代谢;新霉素、卡那霉素和庆大霉素的生物合成;氨基酸生物合成;C5-二元酸分支代谢;丁酸代谢;氮代谢;双组分系统;丙氨酸、天冬氨酸和谷氨酸代谢;氨酰基tRNA生物合成;精氨酸和脯氨酸代谢	C00025	neg	Peptides;Hormones and transmitters	Amino acids;Neurotransmitters	Metabolism;Metabolism;Metabolism;Metabolism;Metabolism;Metabolism;Metabolism;Metabolism;Metabolism;Environmental Information Processing;Metabolism;Metabolism;Metabolism;Metabolism;Metabolism;Metabolism;Metabolism;Metabolism;Metabolism;Metabolism;Metabolism;Metabolism;Environmental Information Processing;Metabolism;Genetic Information Processing;Metabolism	Biosynthesis of other secondary metabolites;Global and overview maps;Global and overview maps;Biosynthesis of other secondary metabolites;Amino acid metabolism;Biosynthesis of other secondary metabolites;Global and overview maps;Carbohydrate metabolism;Metabolism of other amino acids;Membrane transport;Metabolism of cofactors and vitamins;Metabolism of other amino acids;Global and overview maps;M…	Organic acids and derivatives	Carboxylic acids and derivatives	146.045	0.0125727506555	93.8	0	-5.84386	56-86-0;6893-26-1	Amino acids, peptides, and analogues	5.022	5.162	5.199	4.903	5.199	5.236	5.141	4.776	5.069	5.221	5.11	4.834	5.102	5.107	5.096
neg_472	Malic Acid	metab_4678	B(i)	map01100;map00630;map01110;map01120;map01200;map00710;map00680;map00020;map02020;map00620;map00720	Metabolic pathways;Glyoxylate and dicarboxylate metabolism;Biosynthesis of secondary metabolites;Microbial metabolism in diverse environments;Carbon metabolism;Carbon fixation in photosynthetic organisms;Methane metabolism;Citrate cycle (TCA cycle);Two-component system;Pyruvate metabolism;Carbon fixation pathways in prokaryotes	PW_C000592;HMDB0000156;MJDBOTE0000694	M-H	C4H6O5	0.7675	代谢途径;乙醛酸和二羧酸代谢;次级代谢产物的生物合成;不同环境中的微生物代谢;碳代谢;光合生物的固碳作用;甲烷代谢;柠檬酸盐循环（TCA循环）;双组分系统;丙酮酸代谢;原核生物中的碳固定途径	C00149	neg	Organic acids	Carboxylic acids	Metabolism;Metabolism;Metabolism;Metabolism;Metabolism;Metabolism;Metabolism;Metabolism;Environmental Information Processing;Metabolism;Metabolism	Global and overview maps;Carbohydrate metabolism;Global and overview maps;Global and overview maps;Global and overview maps;Energy metabolism;Energy metabolism;Carbohydrate metabolism;Signal transduction;Carbohydrate metabolism;Energy metabolism	Organic acids and derivatives	Hydroxy acids and derivatives	133.013	0.00511865114596	96.4	0	-6.77942	97-67-6;617-48-1;6915-15-7	Beta hydroxy acids and derivatives	5.637	5.675	5.689	5.707	6.218	5.876	5.549	5.307	5.442	5.306	5.472	5.32	5.683	5.682	5.679
neg_433	UDP-D-Galactose	metab_4679	B(i)	map01100;map00520;map01250;map00541;map00052	Metabolic pathways;Amino sugar and nucleotide sugar metabolism;Biosynthesis of nucleotide sugars;O-Antigen nucleotide sugar biosynthesis;Galactose metabolism	HMDB0012305;HMDB0000302	M-H	C15H24N2O17P2	0.7038	代谢途径;氨基糖和核苷酸糖代谢;核苷酸糖的生物合成;O-抗原核苷酸糖生物合成;半乳糖代谢	C00052	neg	-	-	Metabolism;Metabolism;Metabolism;Metabolism;Metabolism	Global and overview maps;Carbohydrate metabolism;Global and overview maps;Glycan biosynthesis and metabolism;Carbohydrate metabolism	Nucleosides, nucleotides, and analogues	Pyrimidine nucleotides	565.048	0.00903028565993	92.6	0	0.278087757622442	2956-16-3;1955-26-6	Pyrimidine nucleotide sugars	6.418	6.25	6.381	6.43	6.1	6.175	5.998	6.073	6.328	6.325	6.309	6.385	6.299	6.304	6.297
