# Supplementary material for: The Regulatory Role of EvfG Through Coordinated Control of Flagellar Biosynthesis and Energy Metabolism in Porcine Extraintestinal Pathogenic Escherichia coli (ExPEC)
Source: Biology (Basel). 2025 Jul 7;14(7):822. doi: 10.3390/biology14070822 (PMC12292395; doi:10.3390/biology14070822)
Supplement: Supplementary file 1 [file biology-14-00822-s001.zip › Supplementary Table S2.xlsx]

## Sheet: Supplementary Table S2
ID	Metabolite	Metab ID	level	KEGG Pathway ID	KEGG Pathway Description	Library ID	Adducts	Formula	Retention time	通路	KEGG Compound ID	Mode	KEGG Compound First Category	KEGG Compound Second Category	KEGG Pathway First Category	KEGG Pathway Second Category	HMDB Superclass	HMDB Class	M/Z	RSD	Fragmentation Score	Theoretical Fragmentation Score	Mass Error	CAS ID	HMDB Subclass	evfg_1	evfg_2	evfg_3	evfg_4	BA50_1	BA50_2	BA50_3	BA50_4	PCN033_1	PCN033_2	PCN033_3	PCN033_4	QC01	QC02	QC03
pos_102	Lobucavir	metab_24	B(ii)	-	-	HMDB0254142	M+H, M+Na, M+H-H2O	C11H15N5O3	0.6784	-	-	pos	-	-	-	-	Organoheterocyclic compounds	Imidazopyrimidines	266.123	0.0244001609109	0	55	-6.05607	-	Purines and purine derivatives	5.028	5.36	5.057	5.145	5.818	5.394	5.411	4.821	5.594	5.273	5.506	5.503	5.42	5.418	5.438
pos_103	1-Aminocyclopropanecarboxylic acid	metab_35	B(ii)	map01100;map00270;map01110	Metabolic pathways;Cysteine and methionine metabolism;Biosynthesis of secondary metabolites	HMDB0036458	M+CH3OH+H, M+ACN+H, 2M+ACN+H	C4H7NO2	0.7014	代谢途径;半胱氨酸和蛋氨酸代谢;次级代谢产物的生物合成	C01234	pos	-	-	Metabolism;Metabolism;Metabolism	Global and overview maps;Amino acid metabolism;Global and overview maps	Organic acids and derivatives	Carboxylic acids and derivatives	244.129	0.00657200214951	0	34.8	-2.03678	22059-21-8	Amino acids, peptides, and analogues	5.454	5.618	5.471	5.523	5.879	5.593	5.586	5.001	5.828	5.478	5.691	5.748	5.606	5.606	5.611
pos_11	Carbidopa	metab_107	B(i)	-	-	HMDB0246122;HMDB0014336	M+H, M+Na, M+NH4, M+H-H2O	C10H14N2O4	2.7235	-	-	pos	-	-	-	-	Phenylpropanoids and polyketides	Phenylpropanoic acids	227.102	0.00942146867563	65.2	0	-1.86803	28860-95-9	Not Available	5.231	5.405	5.207	5.371	5.598	5.512	5.461	4.803	5.579	5.235	5.468	5.533	5.389	5.387	5.395
pos_154	Pyroglutamic Acid	metab_579	B(i)	map01100;map00480	Metabolic pathways;Glutathione metabolism	PW_C000182;HMDB0000267;MJDBOTE0000549	M+H, M+Na	C5H7NO3	1.2648	代谢途径;谷胱甘肽代谢	C01879	pos	Peptides	Amino acids	Metabolism;Metabolism	Global and overview maps;Metabolism of other amino acids	Organic acids and derivatives	Carboxylic acids and derivatives	130.05	0.0665741147561	82.2	0	-0.764865	98-79-3	Amino acids, peptides, and analogues	5.677	5.794	5.631	5.696	5.905	5.784	5.732	5.466	5.934	5.701	5.811	5.868	5.776	5.726	5.778
pos_158	L-Isoleucine	metab_620	B(i)	map01100;map01110;map00280;map00290;map01210;map02010;map01230;map00460;map05131;map00970	Metabolic pathways;Biosynthesis of secondary metabolites;Valine, leucine and isoleucine degradation;Valine, leucine and isoleucine biosynthesis;2-Oxocarboxylic acid metabolism;ABC transporters;Biosynthesis of amino acids;Cyanoamino acid metabolism;Shigellosis;Aminoacyl-tRNA biosynthesis	HMDB0000557;PW_C000112;HMDB0000172;MJDBOTE0001077	M+H, M+2Na-H	C6H13NO2	1.7819	代谢途径;次级代谢产物的生物合成;缬氨酸、亮氨酸和异亮氨酸降解;缬氨酸、亮氨酸和异亮氨酸生物合成;2-氧代羧酸代谢;ABC转运器;氨基酸生物合成;氰基氨基酸代谢;志贺菌病;氨酰基tRNA生物合成	C00407	pos	Peptides	Amino acids	Metabolism;Metabolism;Metabolism;Metabolism;Metabolism;Environmental Information Processing;Metabolism;Metabolism;Human Diseases;Genetic Information Processing	Global and overview maps;Global and overview maps;Amino acid metabolism;Amino acid metabolism;Global and overview maps;Membrane transport;Global and overview maps;Metabolism of other amino acids;Infectious disease: bacterial;Translation	Organic acids and derivatives	Carboxylic acids and derivatives	132.102	0.0116588607141	82.2	0	-0.961579	1509-34-8;73-32-5	Amino acids, peptides, and analogues	6.972	7.093	6.968	7.08	7.296	7.142	7.111	6.622	7.3	6.996	7.154	7.223	7.098	7.095	7.105
pos_159	Glu Val	metab_629	B(i)	-	-	-	M+H-H2O, M+H	C10H18N2O5	1.7973	-	-	pos	-	-	-	-	-	-	247.128	0.00927445649027	49.6	0	-1.97605	-	-	4.328	5.097	3.782	3.413	5.618	5.313	5.145	4.081	5.722	5.089	5.473	5.519	5.215	5.221	5.223
pos_163	Ile Glu	metab_671	B(i)	-	-	-	M+H, M+Na	C11H20N2O5	1.9976	-	-	pos	-	-	-	-	-	-	261.144	0.0158982065479	55.8	0	-2.25294	-	-	5.123	5.544	4.979	4.679	5.769	5.337	5.438	4.509	5.995	5.315	5.661	5.78	5.465	5.463	5.476
pos_170	Cinnamic acid	metab_745	B(ii)	-	-	HMDB0000567;HMDB0000930	M+H, M+NH4	C9H8O2	2.592	-	C10438	pos	-	-	-	-	Phenylpropanoids and polyketides	Cinnamic acids and derivatives	166.086	0.00179480484794	0	44.5	-1.37733	621-82-9;140-10-3;102-94-3	Cinnamic acids	6.572	6.74	6.696	6.724	6.991	6.858	6.809	6.295	7.042	6.703	6.884	6.947	6.795	6.795	6.796
pos_175	Glu Ile Ala His Gly	metab_798	B(i)	-	-	-	M+2H, M+H	C22H35N7O8	2.739	-	-	pos	-	-	-	-	-	-	526.261	0.0102922731507	52.9	0	-1.49949	-	-	5.831	6.044	5.647	5.845	6.299	6.098	6.065	5.444	6.345	5.944	6.159	6.249	6.039	6.043	6.048
pos_1906	Piriprost	metab_965	B(ii)	-	-	HMDB0256603	2M+K	C26H35NO4	5.8517	-	-	pos	-	-	-	-	Organoheterocyclic compounds	Pyrroles	889.48	0.0506977800759	0	55.7	4.303112891947819	-	Substituted pyrroles	4.835	5.577	4.137	4.159	5.734	4.917	4.99	4.13	6.066	5.507	5.796	5.905	5.478	5.514	5.519
pos_1957	DG(22:6(5Z,8E,10Z,13Z,15E,19Z)-2OH(7S, 17S)/i-14:0/0:0)	metab_997	B(ii)	-	-	HMDB0298862	M+2Na-H	C39H64O7	5.3426	-	-	pos	-	-	-	-	Not Available	Not Available	689.433	0.0156117611295	0	30.3	-5.05117	-	Not Available	5.637	5.769	5.113	5.303	5.975	5.708	5.686	5.103	6.087	5.68	5.907	5.946	5.68	5.678	5.667
pos_196	Oxadixyl	metab_1000	B(i)	-	-	-	M+H, M+Na	C14H18N2O4	3.4337	-	C18753	pos	-	-	-	-	-	-	301.119	0.0207075137485	43.9	0	9.676955271128609	77732-09-3	-	5.866	5.724	6.094	6.189	6.123	6.135	5.646	5.336	5.594	5.668	5.643	5.691	5.823	5.817	5.835
pos_1965	Beta-Casomorphin (1-6)	metab_1006	B(ii)	-	-	HMDB0060168	M+H	C38H50N6O10	5.0798	-	-	pos	-	-	-	-	Lipids and lipid-like molecules	Fatty Acyls	751.365	0.0550702	0	53.9	-1.7661	-	Fatty acyl thioesters	5.569	5.843	5.413	5.583	6.08	5.815	5.915	4.868	6.191	5.708	5.981	6.077	5.848	5.807	5.85
pos_1967	Destruxin E	metab_1008	B(ii)	-	-	HMDB0251067	M+H-2H2O	C29H47N5O8	5.0334	-	-	pos	-	-	-	-	Organic acids and derivatives	Peptidomimetics	558.328	0.0119943824575	0	77.2	-1.4802	-	Depsipeptides	5.17	5.551	4.188	3.767	5.719	5.311	4.801	4.821	6.095	5.581	5.844	5.952	5.551	5.541	5.545
pos_197	(1,10,11,12,14,23-Hexahydroxy-6,10,19-trimethyl-24-oxa-4-azaheptacyclo[12.12.0.02,11.04,9.015,25.018,23.019,25]hexacosan-22-yl) 3,4-dimethoxybenzoate	metab_1011	B(ii)	-	-	HMDB0242290	M+2H, M+H	C36H51NO11	3.4649	-	-	pos	-	-	-	-	Lipids and lipid-like molecules	Steroids and steroid derivatives	674.35	0.00934264161277	0	58.4	-5.64611	-	Steroidal alkaloids	6.224	6.458	5.756	5.838	6.598	6.325	6.249	5.779	6.803	6.373	6.607	6.691	6.387	6.39	6.395
pos_1975	Mocimycin	metab_1017	B(ii)	-	-	HMDB0030465	M+ACN+H	C43H60N2O12	4.8167	-	-	pos	-	-	-	-	Organic oxygen compounds	Organooxygen compounds	838.444	0.0137375648978	0	64.8	-5.26996	50935-71-2	Carbohydrates and carbohydrate conjugates	5.985	6.141	5.676	5.925	6.423	6.181	6.128	5.286	6.38	5.911	6.207	6.291	6.099	6.088	6.092
pos_1991	Coroloside	metab_1035	B(ii)	-	-	HMDB0033703	M+NH4	C35H54O12	4.5841	-	-	pos	-	-	-	-	Lipids and lipid-like molecules	Glycerolipids	684.392	0.0107603	0	48.6	-5.52761	57361-71-4	Triradylcglycerols	5.656	6.036	5.38	5.549	6.266	5.918	5.953	5.082	6.412	5.916	6.22	6.239	6.015	6.019	6.024
pos_1998	Pro Ile	metab_1042	B(i)	-	-	-	M+H	C11H20N2O3	4.5222	-	-	pos	-	-	-	-	-	-	229.154	0.0214189833071	38.8	0	-1.67683	-	-	4.398	4.847	4.167	4.306	5.104	4.852	4.892	3.566	5.194	4.703	5.021	5.012	4.805	4.802	4.787
pos_2001	(S)-Reticuline	metab_1048	B(ii)	map01100;map01110	Metabolic pathways;Biosynthesis of secondary metabolites	HMDB0003601	2M+H	C19H23NO4	4.4369	代谢途径;次级代谢产物的生物合成	C02105	pos	-	-	Metabolism;Metabolism	Global and overview maps;Global and overview maps	Organoheterocyclic compounds	Isoquinolines and derivatives	659.339	0.00713916933636	0	35.4	9.4539815432449	485-19-8	Benzylisoquinolines	6.13	6.382	5.834	6.039	6.544	6.28	6.356	5.726	6.686	6.26	6.528	6.561	6.329	6.33	6.335
pos_2002	20-HETE ethanolamide	metab_1049	B(ii)	-	-	HMDB0013630	M+ACN+Na	C22H37NO3	4.4369	-	-	pos	-	-	-	-	Organic nitrogen compounds	Organonitrogen compounds	427.291	0.0175108222647	0	34.3	-6.58862	942069-11-6	Amines	4.916	5.23	4.047	4.585	5.445	5.11	5.091	4.163	5.6	5.065	5.402	5.483	5.195	5.18	5.185
pos_202	Desglucocheirotoxol	metab_1068	B(ii)	-	-	HMDB0033828	M+Na, M+CH3OH+H	C29H44O10	3.6908	-	-	pos	-	-	-	-	Lipids and lipid-like molecules	Steroids and steroid derivatives	585.323	0.0207044883084	0	61.6	-6.50045	29336-13-8	Steroid lactones	5.806	6.076	5.71	5.865	6.302	6.084	6.189	5.158	6.275	5.86	6.121	6.179	6.019	6.017	6.034
pos_2023	Exemestane	metab_1072	B(ii)	-	-	HMDB0015125	M+ACN+Na	C20H24O2	4.0484	-	C08162	pos	-	-	-	-	Lipids and lipid-like molecules	Steroids and steroid derivatives	360.194	0.0102440711304	0	34.5	1.23029542438467	107868-30-4	Androstane steroids	5.324	5.376	5.031	5.265	5.561	5.488	5.332	4.47	5.557	5.273	5.477	5.634	5.361	5.37	5.364
pos_2038	Leu Thr Val	metab_1087	B(i)	-	-	-	M+H	C15H29N3O5	3.8465	-	-	pos	-	-	-	-	-	-	332.217	0.0245994245411	77.6	0	-2.32518	-	-	4.25	4.696	3.602	3.624	4.945	4.611	4.592	3.595	5.259	4.657	5.013	5.08	4.678	4.662	4.682
pos_2039	Phenylalanylproline	metab_1088	B(ii)	-	-	HMDB0011177	2M+H	C14H18N2O3	3.8309	-	-	pos	-	-	-	-	Organic acids and derivatives	Carboxylic acids and derivatives	525.266	0.00910872847573	0	36.2	-9.57054	7669-65-0	Amino acids, peptides, and analogues	5.435	5.602	5.399	5.569	5.891	5.762	5.716	4.948	5.941	5.535	5.795	5.853	5.663	5.658	5.665
pos_2045	Chitotriose	metab_1095	B(ii)	-	-	HMDB0006578	M+	C18H35N3O13	3.7451	-	-	pos	-	-	-	-	Organic oxygen compounds	Organooxygen compounds	501.218	0.0127963118006	0	31.6	2.2866275805241605	41708-93-4	Carbohydrates and carbohydrate conjugates	5.209	5.401	5.064	5.182	5.662	5.424	5.411	4.624	5.683	5.211	5.543	5.591	5.365	5.375	5.367
pos_2046	Queuine	metab_1096	B(ii)	-	-	HMDB0001495	2M+H	C12H15N5O3	3.7373	-	C01449	pos	-	-	-	-	Organoheterocyclic compounds	Pyrrolopyrimidines	555.244	0.0285805258119	0	66.9	3.20783734200497	72496-59-4	Pyrrolo[2,3-d]pyrimidines	4.374	5.43	4.107	4.129	5.633	5.212	4.253	4.1	6.056	5.334	5.638	5.837	5.356	5.335	5.358
pos_2058	CHEBI:69439	metab_1109	B(i)	-	-	-	M+H	C10H16N2O2	3.5347	-	-	pos	-	-	-	-	-	-	197.128	0.0323056531498	61	0	-1.34292	-	-	4.741	4.887	4.754	4.813	5.008	4.915	4.877	4.527	5.071	4.77	4.923	4.966	4.824	4.822	4.847
pos_2061	Coagulin R 3-glucoside	metab_1113	B(ii)	-	-	HMDB0033207	M+ACN+Na	C34H48O11	3.4649	-	-	pos	-	-	-	-	Lipids and lipid-like molecules	Steroids and steroid derivatives	696.331	0.0298008463454	0	72.1	-6.39466	221695-66-5	Steroid lactones	4.915	5.273	3.773	3.795	5.509	5.172	5.055	4.104	5.808	5.107	5.562	5.64	5.167	5.163	5.187
pos_2064	Proline betaine	metab_1116	B(ii)	-	-	HMDB0004827	2M+ACN+H	C7H13NO2	3.4415	-	C10172	pos	-	-	-	-	Organic acids and derivatives	Carboxylic acids and derivatives	328.222	0.00756722099508	0	44.3	-2.78427	471-87-4	Amino acids, peptides, and analogues	5.132	5.391	4	4.46	5.549	5.234	5.183	4.643	5.712	5.271	5.515	5.585	5.281	5.288	5.284
pos_2074	Merodesmosine	metab_1127	B(ii)	-	-	HMDB0030407	M+H-H2O	C18H34N4O6	3.3249	-	-	pos	-	-	-	-	Organic acids and derivatives	Carboxylic acids and derivatives	385.244	0.0127071006924	0	85.3	-2.13282	17096-97-8	Amino acids, peptides, and analogues	4.645	4.859	4.09	4.061	5.183	4.975	5.033	4.032	5.482	4.898	5.207	5.396	4.982	4.988	4.993
pos_2079	Beta-Tyrosine	metab_1132	B(ii)	map00350	Tyrosine metabolism	HMDB0003831	2M+K	C9H11NO3	3.2788	酪氨酸代谢	C04368	pos	-	-	Metabolism	Amino acid metabolism	Organic acids and derivatives	Carboxylic acids and derivatives	401.113	0.0438843042413	0	58.5	6.780569008554179	-	Amino acids, peptides, and analogues	4.701	4.356	4.079	4.101	4.145	4.099	4.097	5.4	5.646	5.586	5.607	6.005	5.314	5.282	5.316
pos_208	Leu Gly Val	metab_1133	B(i)	-	-	-	M+H, M+Na	C13H25N3O4	3.5347	-	-	pos	-	-	-	-	-	-	288.191	0.0118769560945	78.9	0	-2.3027	-	-	4.85	5.432	4.513	3.666	5.606	5.297	5.483	4.572	5.94	5.381	5.661	5.8	5.426	5.424	5.434
pos_2107	Serotonin	metab_1164	B(ii)	map01100;map01110;map00380	Metabolic pathways;Biosynthesis of secondary metabolites;Tryptophan metabolism	PW_C000178;HMDB0000259;MJDBSJD0000073	M+H-H2O	C10H12N2O	3.1424	代谢途径;次级代谢产物的生物合成;色氨酸代谢	C00780	pos	Peptides;Hormones and transmitters	Amines;Neurotransmitters	Metabolism;Metabolism;Metabolism	Global and overview maps;Global and overview maps;Amino acid metabolism	Organoheterocyclic compounds	Indoles and derivatives	159.091	0.0781116731033	0	45.7	-1.15533	50-67-9	Tryptamines and derivatives	4.151	4.197	4.072	4.089	4.719	4.518	4.373	4.129	4.864	4.332	4.602	4.72	4.38	4.378	4.437
pos_2114	ATPA	metab_1172	B(i)	-	-	-	M+H	C10H16N2O4	3.1269	-	-	pos	-	-	-	-	-	-	229.118	0.0058082797221	35.8	0	-1.58956	-	-	5.357	5.535	5.253	5.401	5.767	5.561	5.556	4.918	5.783	5.369	5.628	5.712	5.508	5.504	5.509
pos_2128	3-O-Demethylfortimicin A	metab_1187	B(ii)	-	-	HMDB0245956	M+Na	C16H33N5O6	3.0105	-	-	pos	-	-	-	-	Organic oxygen compounds	Organooxygen compounds	414.234	0.0189803	0	58	3.90440024928404	-	Carbohydrates and carbohydrate conjugates	4.908	5.13	3.392	3.414	5.205	4.831	4.511	4.322	5.54	5.127	5.391	5.456	5.027	5.024	5.04
pos_2136	Acetylcholine	metab_1196	B(i)	map00564	Glycerophospholipid metabolism	HMDB0000895;MJDBOTE0000379	M+	C7H16NO2+	2.9485	甘油磷脂代谢	C01996	pos	Hormones and transmitters	Neurotransmitters	Metabolism	Lipid metabolism	Organic nitrogen compounds	Organonitrogen compounds	146.117	0.0073379212085	49.4	0	-5.38021	51-84-3	Quaternary ammonium salts	5.135	5.029	5.196	5.235	5.236	5.193	4.998	4.829	4.887	4.904	4.966	4.865	5.068	5.066	5.072
pos_2138	Lysyl-aspartyl-glutamyl-leucine	metab_1198	B(ii)	-	-	HMDB0247848	M+ACN+H	C21H37N5O9	2.9252	-	-	pos	-	-	-	-	Organic acids and derivatives	Carboxylic acids and derivatives	545.292	0.0302323749915	0	36	-1.92435	-	Amino acids, peptides, and analogues	5.434	5.582	5.1	5.303	5.821	5.563	5.602	4.914	5.82	5.461	5.73	5.754	5.54	5.538	5.561
pos_2142	12-Hydroxydodecanoic acid	metab_1203	B(ii)	-	-	HMDB0002059;HMDB0304547	M+2Na-H	C12H24O3	2.8864	-	C08317	pos	-	-	-	-	Organic acids and derivatives	Hydroxy acids and derivatives	261.144	0.00988804685681	0	45.5	0.8247643895219341	505-95-3	Medium-chain hydroxy acids and derivatives	4.284	4.586	3.964	3.974	5.08	4.682	4.585	3.244	5.066	4.542	4.837	4.884	4.643	4.634	4.639
pos_2228	Val Pro Gln	metab_1295	B(i)	-	-	-	M+H	C15H26N4O5	2.0055	-	-	pos	-	-	-	-	-	-	343.197	0.0513025	88.1	0	-2.37757	-	-	5.166	5.34	5.236	5.505	5.669	5.537	5.473	4.03	4.695	4.548	5.009	4.82	5.17	5.168	5.207
pos_2233	Didanosine	metab_1301	B(ii)	-	-	PW_C009350;HMDB0015037	2M+NH4	C10H12N4O3	1.9976	-	C06953	pos	-	-	-	-	Nucleosides, nucleotides, and analogues	Purine nucleosides	490.213	0.0246893229356	0	37	-4.85296	69655-05-6	Purine 2'',3''-dideoxyribonucleosides	5.285	5.433	5.038	5.29	5.743	5.516	5.59	4.514	5.78	5.37	5.626	5.719	5.45	5.448	5.467
pos_2258	Glycylvaline	metab_1327	B(i)	-	-	HMDB0028854;MJDBOTE0000605	M+H	C7H14N2O3	1.6439	-	-	pos	-	-	-	-	Organic acids and derivatives	Carboxylic acids and derivatives	175.108	0.0193780346025	52.5	0	-1.11334	1963-21-9	Amino acids, peptides, and analogues	4.329	4.844	3.379	3.401	5.256	4.857	4.812	4.333	5.403	4.942	5.202	5.167	4.905	4.917	4.921
pos_2265	Cyclo(his-pro)	metab_1335	B(ii)	-	-	HMDB0002053;HMDB0250630	M+H	C11H14N4O2	1.4661	-	-	pos	-	-	-	-	Organic acids and derivatives	Carboxylic acids and derivatives	235.119	0.00941543426784	0	53.9	-1.87108	53109-32-3	Amino acids, peptides, and analogues	6.658	6.771	6.599	6.735	6.987	6.801	6.772	6.272	7.011	6.683	6.879	6.94	6.761	6.758	6.766
pos_2266	N1,N8-Diacetylspermidine	metab_1336	B(ii)	-	-	HMDB0041947	M+H	C11H23N3O2	1.4584	-	-	pos	-	-	-	-	Organic acids and derivatives	Carboxylic acids and derivatives	230.186	0.0101625055944	0	35.7	-1.66832	-	Carboxylic acid derivatives	6.4	6.301	6.385	6.475	6.472	6.372	6.293	6.252	6.252	6.122	6.147	6.156	6.294	6.292	6.3
pos_2273	Norepinephrine	metab_1344	B(i)	map01100;map02024;map00350;map02020	Metabolic pathways;Quorum sensing;Tyrosine metabolism;Two-component system	HMDB0000216;PW_C000142;MJDBOTE0001316	M+H	C8H11NO3	1.2648	代谢途径;群体感应;酪氨酸代谢;双组分系统	C00547	pos	Hormones and transmitters;Hormones and transmitters	Other hormones;Neurotransmitters	Metabolism;Cellular Processes;Metabolism;Environmental Information Processing	Global and overview maps;Cellular community - prokaryotes;Amino acid metabolism;Signal transduction	Benzenoids	Phenols	170.081	0.0183924677349	53.6	0	-1.6169	51-41-2	Benzenediols	5.775	5.85	5.669	5.767	6.064	5.914	5.866	5.55	6.095	5.823	5.968	6.023	5.875	5.864	5.879
pos_2278	5-(2'-Carboxyethyl)-4,6-Dihydroxypicolinate	metab_1349	B(ii)	map00380	Tryptophan metabolism	HMDB0006794	M+NH4	C9H9NO6	1.2186	色氨酸代谢	C05655	pos	-	-	Metabolism	Amino acid metabolism	Organoheterocyclic compounds	Pyridines and derivatives	245.076	0.0163142865365	0	65.2	-1.92059	-	Hydropyridines	5.171	5.194	5.01	5.167	5.371	5.159	5.111	4.366	5.404	5.112	5.291	5.352	5.162	5.16	5.173
pos_2296	Adenosine 3'-monophosphate	metab_1368	B(i)	map01100;map00230	Metabolic pathways;Purine metabolism	HMDB0003540	M+H	C10H14N5O7P	1.0332	代谢途径;嘌呤代谢	C01367	pos	-	-	Metabolism;Metabolism	Global and overview maps;Nucleotide metabolism	Nucleosides, nucleotides, and analogues	Ribonucleoside 3''-phosphates	348.07	0.0136129	97.1	0	-2.36606	84-21-9	Not Available	5.103	5.039	5.641	5.593	5.664	5.573	5.383	3.459	4.085	3.47	4.584	4.248	5.218	5.225	5.229
pos_2348	7,8-diaminopelargonate	metab_1425	B(ii)	map01100;map00780;map01240	Metabolic pathways;Biotin metabolism;Biosynthesis of cofactors	HMDB0304236	M+ACN+H	C9H20N2O2	0.7398	代谢途径;生物素代谢;辅助因子的生物合成	C01037	pos	-	-	Metabolism;Metabolism;Metabolism	Global and overview maps;Metabolism of cofactors and vitamins;Global and overview maps	Lipids and lipid-like molecules	Fatty Acyls	230.186	0.0177447998557	0	39	-2.01636	-	Fatty acids and conjugates	6.311	6.242	6.316	6.392	6.338	6.254	6.198	6.215	6.103	6.024	6.048	6.024	6.203	6.19	6.205
pos_2351	Deoxyribose	metab_1429	B(ii)	map01100;map00030	Metabolic pathways;Pentose phosphate pathway	HMDB0003224;HMDB0245099	M+ACN+H	C5H10O4	0.7398	代谢途径;磷酸戊糖途径	C01801	pos	Carbohydrates	Monosaccharides	Metabolism;Metabolism	Global and overview maps;Carbohydrate metabolism	Organic oxygen compounds	Organooxygen compounds	176.091	0.00618559654643	0	40.7	-1.77036	533-67-5	Carbohydrates and carbohydrate conjugates	5.588	5.774	5.537	5.615	6.035	5.773	5.778	5.249	6.021	5.668	5.902	5.949	5.777	5.773	5.778
pos_2423	L-Threonine	metab_1508	B(i)	map01100;map01110;map02010;map01120;map00290;map00470;map00860;map01230;map00260;map00261;map00970	Metabolic pathways;Biosynthesis of secondary metabolites;ABC transporters;Microbial metabolism in diverse environments;Valine, leucine and isoleucine biosynthesis;D-Amino acid metabolism;Porphyrin metabolism;Biosynthesis of amino acids;Glycine, serine and threonine metabolism;Monobactam biosynthesis;Aminoacyl-tRNA biosynthesis	HMDB0000167;PW_C000109;MJDBOTE0000464	M+H	C4H9NO3	0.6482	代谢途径;次级代谢产物的生物合成;ABC转运器;不同环境中的微生物代谢;缬氨酸、亮氨酸和异亮氨酸生物合成;D-氨基酸代谢;卟啉代谢;氨基酸生物合成;甘氨酸、丝氨酸和苏氨酸代谢;单环菌素生物合成;氨酰基tRNA生物合成	C00188	pos	Peptides	Amino acids	Metabolism;Metabolism;Environmental Information Processing;Metabolism;Metabolism;Metabolism;Metabolism;Metabolism;Metabolism;Metabolism;Genetic Information Processing	Global and overview maps;Global and overview maps;Membrane transport;Global and overview maps;Amino acid metabolism;Metabolism of other amino acids;Metabolism of cofactors and vitamins;Global and overview maps;Amino acid metabolism;Biosynthesis of other secondary metabolites;Translation	Organic acids and derivatives	Carboxylic acids and derivatives	120.066	0.00441678145845	61.9	0	0.8095404540628008	72-19-5	Amino acids, peptides, and analogues	4.611	4.827	4.414	4.51	5.12	4.946	4.715	4.156	4.773	4.917	4.813	4.695	4.769	4.773	4.771
pos_2425	Boric acid (H3BO3)	metab_1510	B(ii)	-	-	HMDB0035731	M+ACN+H	BH3O3	0.6482	-	C12486	pos	-	-	-	-	Mixed metal/non-metal compounds	Miscellaneous mixed metal/non-metals	104.051	0.0197421618749	0	34.2	-1.75615	10043-35-3	Miscellaneous metallic oxoanionic compounds	4.313	4.485	4.072	4.068	4.59	4.368	4.428	4.23	4.98	4.619	4.787	4.894	4.612	4.627	4.614
pos_269	PE(17:1(9Z)/0:0)	metab_1694	B(i)	-	-	LMGP02050008	M+H, M+Na	C22H44NO7P	6.7267	-	-	pos	-	-	-	-	-	-	466.292	0.0117978307425	73.1	0	-1.60043	-	-	5.647	5.473	5.358	5.469	5.465	5.152	5.041	5.344	5.964	5.598	5.673	5.939	5.559	5.562	5.569
pos_28	Hypoxanthine	metab_1706	B(i)	map01100;map01232;map00230	Metabolic pathways;Nucleotide metabolism;Purine metabolism	PW_C000102;HMDB0000157	M+H, M+K, M+Na, 2M+Na	C5H4N4O	1.2186	代谢途径;核苷酸代谢;嘌呤代谢	C00262	pos	-	-	Metabolism;Metabolism;Metabolism	Global and overview maps;Global and overview maps;Nucleotide metabolism	Organoheterocyclic compounds	Imidazopyrimidines	137.046	0.00901628369596	70.7	0	-1.28613	68-94-0	Purines and purine derivatives	6.804	6.763	6.879	6.974	6.836	6.795	6.66	6.451	6.553	6.617	6.56	6.659	6.73	6.727	6.735
pos_390	Butyl (S)-3-hydroxybutyrate [arabinosyl-(1->6)-glucoside]	metab_1821	B(ii)	-	-	HMDB0039214	M+H, M+Na	C19H34O12	3.4649	-	-	pos	-	-	-	-	Lipids and lipid-like molecules	Fatty Acyls	455.213	0.0118401111441	0	30.2	0.917730326145619	-	Fatty acyl glycosides	6.085	6.254	6.024	6.167	6.475	6.306	6.292	5.612	6.5	6.135	6.35	6.4	6.229	6.234	6.239
pos_396	Indoleacrylic acid	metab_1827	B(i)	-	-	HMDB0000734	M+H, M+NH4	C11H9NO2	3.1346	-	-	pos	-	-	-	-	Organoheterocyclic compounds	Indoles and derivatives	188.07	0.0171799376771	42.9	0	-1.33518	29953-71-7	Indoles	6.364	6.475	6.378	6.353	6.75	6.612	6.496	6.227	6.823	6.475	6.674	6.691	6.546	6.532	6.536
pos_408	Asparaginyl-Proline	metab_1841	B(ii)	-	-	HMDB0028739	M+H-H2O, M+H	C9H15N3O4	1.9976	-	-	pos	-	-	-	-	Organic acids and derivatives	Carboxylic acids and derivatives	212.103	0.0306696826673	0	67.3	-1.70268	-	Amino acids, peptides, and analogues	5.022	5.244	4.894	5.202	5.471	5.216	5.276	4.43	5.484	5.077	5.329	5.376	5.184	5.205	5.209
pos_42	Pro His Leu	metab_1854	B(i)	-	-	-	M+H, M+Na, M+2H	C17H27N5O4	2.6461	-	-	pos	-	-	-	-	-	-	366.213	0.00839544733165	38.3	0	-2.18822	-	-	5.757	5.932	5.386	4.986	5.904	5.608	5.603	5.641	6.682	6.174	6.407	6.504	6.088	6.09	6.095
pos_440	Gamma-Aminobutyric Acid	metab_1876	B(i)	map01100;map01120;map00650;map02024;map00760;map00330;map00250;map00410	Metabolic pathways;Microbial metabolism in diverse environments;Butanoate metabolism;Quorum sensing;Nicotinate and nicotinamide metabolism;Arginine and proline metabolism;Alanine, aspartate and glutamate metabolism;beta-Alanine metabolism	PW_C000071;HMDB0000112;MJDBSJD0000074	M+H-H2O, M+H	C4H9NO2	0.6482	代谢途径;不同环境中的微生物代谢;丁酸代谢;群体感应;烟酸和烟酰胺代谢;精氨酸和脯氨酸代谢;丙氨酸、天冬氨酸和谷氨酸代谢;β-丙氨酸代谢	C00334	pos	Peptides;Peptides;Hormones and transmitters	Amino acids;Amines;Neurotransmitters	Metabolism;Metabolism;Metabolism;Cellular Processes;Metabolism;Metabolism;Metabolism;Metabolism	Global and overview maps;Global and overview maps;Carbohydrate metabolism;Cellular community - prokaryotes;Metabolism of cofactors and vitamins;Amino acid metabolism;Amino acid metabolism;Metabolism of other amino acids	Organic acids and derivatives	Carboxylic acids and derivatives	104.071	0.00324920809026	78.7	0	2.21344842056168	1956-12-02	Amino acids, peptides, and analogues	6.035	6.101	5.901	5.965	6.215	6.053	6.066	5.917	6.484	6.209	6.34	6.432	6.204	6.204	6.206
pos_443	Carnosine	metab_1879	B(ii)	map01100;map00340;map00410	Metabolic pathways;Histidine metabolism;beta-Alanine metabolism	PW_C000023;HMDB0000033;MJDBOTE0000496	M+H-H2O, M+NH4	C9H14N4O3	0.6936	代谢途径;组氨酸代谢;β-丙氨酸代谢	C00386	pos	Peptides	Peptides	Metabolism;Metabolism;Metabolism	Global and overview maps;Amino acid metabolism;Metabolism of other amino acids	Organic acids and derivatives	Peptidomimetics	209.103	0.0116945435409	0	58.2	-1.40447	305-84-0	Hybrid peptides	5.365	5.49	5.289	5.374	5.567	5.434	5.456	5.034	5.614	5.384	5.571	5.588	5.451	5.448	5.458
pos_450	N8-Acetylspermidine	metab_1887	B(i)	-	-	HMDB0002189	M+H, M+Na	C9H21N3O	0.5866	-	C01029	pos	-	-	-	-	Organic acids and derivatives	Carboximidic acids and derivatives	188.175	0.00668612459329	86.9	0	-1.38281	13431-24-8	Carboximidic acids	6.472	6.537	6.533	6.548	6.792	6.637	6.59	6.514	6.831	6.519	6.614	6.806	6.635	6.636	6.64
pos_544	4-Amino-1-[(2R,5R)-5-(aminomethyl)-3,4-dihydroxyoxolan-2-yl]pyrimidin-2-one	metab_1986	B(ii)	-	-	HMDB0257705	M+H-H2O	C9H14N4O4	0.6559	-	-	pos	-	-	-	-	Nucleosides, nucleotides, and analogues	5''-deoxyribonucleosides	225.098	0.0140322701423	0	57.1	-1.29581	-	Not Available	4.764	4.977	4.79	4.852	5.042	5.037	5.016	4.285	5.163	4.887	5.022	5.031	4.963	4.961	4.972
pos_582	Pyridoxine	metab_2025	B(i)	map01100;map00750;map01120;map01240	Metabolic pathways;Vitamin B6 metabolism;Microbial metabolism in diverse environments;Biosynthesis of cofactors	HMDB0301760;HMDB0000239;PW_C000161;MJDBOTE0000424	M+H	C8H11NO3	0.7398	代谢途径;维生素B6代谢;不同环境中的微生物代谢;辅助因子的生物合成	C00314	pos	Vitamins and cofactors	Vitamins	Metabolism;Metabolism;Metabolism;Metabolism	Global and overview maps;Metabolism of cofactors and vitamins;Global and overview maps;Global and overview maps	Organoheterocyclic compounds	Pyridines and derivatives	170.081	0.0044503680263	89.6	0	-1.58503	58-56-0;65-23-6	Pyridoxines	5.44	5.576	5.372	5.474	5.736	5.593	5.586	5.268	5.741	5.511	5.682	5.68	5.557	5.555	5.559
pos_621	2-Amino-3-oxoadipate	metab_2067	B(ii)	-	-	HMDB0060273	M+ACN+H	C6H9NO5	1.0641	-	C05520	pos	-	-	-	-	Organic acids and derivatives	Carboxylic acids and derivatives	217.082	0.0131219441704	0	35.7	-2.01727	-	Amino acids, peptides, and analogues	4.696	4.918	4.604	4.78	5.217	4.958	4.96	3.904	5.262	4.827	5.102	5.147	4.952	4.959	4.963
pos_64	LysoPE(16:1(9Z)/0:0)	metab_2087	B(i)	-	-	HMDB0011504	M+H, M+Na, M+2Na-H	C21H42NO7P	6.5965	-	-	pos	-	-	-	-	Lipids and lipid-like molecules	Glycerophospholipids	452.276	0.0348976	81.2	0	-1.74863	-	Glycerophosphoethanolamines	6.608	6.413	6.418	6.517	6.592	6.478	6.307	6.631	6.817	6.671	6.65	6.812	6.622	6.62	6.647
pos_654	P-Tolualdehyde	metab_2103	B(i)	map01100;map01220;map00622;map01120	Metabolic pathways;Degradation of aromatic compounds;Xylene degradation;Microbial metabolism in diverse environments	HMDB0029638	M+H	C8H8O	1.7897	代谢途径;芳香族化合物降解;二甲苯降解;不同环境中的微生物代谢	C06758	pos	-	-	Metabolism;Metabolism;Metabolism;Metabolism	Global and overview maps;Global and overview maps;Xenobiotics biodegradation and metabolism;Global and overview maps	Benzenoids	Benzene and substituted derivatives	121.065	0.0117212097071	58.4	0	0.765252493331697	104-87-0	Benzoyl derivatives	4.661	4.719	4.606	4.627	4.837	4.743	4.745	4.47	4.952	4.691	4.803	4.863	4.735	4.732	4.742
pos_664	DG(2:0/PGF2alpha/0:0)	metab_2114	B(ii)	-	-	HMDB0296915	M+H	C25H42O8	1.9976	-	-	pos	-	-	-	-	Not Available	Not Available	471.292	0.0590547988876	0	56	-7.73732	-	Not Available	4.454	4.657	3.841	3.863	4.594	3.862	3.859	4.567	5.764	5.196	5.454	5.648	4.934	4.978	4.981
pos_670	Histidylleucine	metab_2121	B(ii)	-	-	HMDB0253179;HMDB0028889	M+H-H2O	C12H20N4O3	2.0516	-	C05010	pos	-	-	-	-	Organic acids and derivatives	Carboxylic acids and derivatives	251.15	0.0107272940719	0	42.6	-1.89438	7763-65-7	Amino acids, peptides, and analogues	5.74	5.821	5.714	5.783	5.97	5.812	5.794	5.478	6.025	5.794	5.922	5.99	5.821	5.823	5.83
pos_674	Dihydrozeatin	metab_2125	B(ii)	map01110	Biosynthesis of secondary metabolites	HMDB0012215;MJDBZSJ0000131	M+CH3OH+H	C10H15N5O	2.1986	次级代谢产物的生物合成	C02029	pos	-	-	Metabolism	Global and overview maps	Organoheterocyclic compounds	Imidazopyrimidines	254.161	0.0135063238565	0	49	-2.59208	23599-75-9;37789-32-5	Purines and purine derivatives	6.65	6.783	6.574	6.681	6.962	6.809	6.769	6.35	7.033	6.726	6.893	6.978	6.784	6.79	6.795
pos_68	LysoPE(18:1(11Z)/0:0)	metab_2130	B(ii)	-	-	HMDB0011505	M+H, M+2Na-H, M+Na	C23H46NO7P	6.7728	-	-	pos	-	-	-	-	Lipids and lipid-like molecules	Glycerophospholipids	480.308	0.0341942843054	0	60.2	-1.22881	-	Glycerophosphoethanolamines	6.219	6.015	6.032	6.107	6.427	6.078	5.851	6.274	6.458	6.264	6.3	6.46	6.237	6.212	6.238
pos_691	Cholesteryl hemisuccinate	metab_2143	B(ii)	-	-	HMDB0250187	M+K	C31H50O4	2.5997	-	-	pos	-	-	-	-	Lipids and lipid-like molecules	Steroids and steroid derivatives	525.338	0.108542	0	57	9.040626846127369	-	Steroid esters	4.778	5.043	4.31	4.332	5.285	4.571	4.329	4.304	5.734	5.101	5.499	5.625	5.028	5.109	5.115
pos_708	Penitrem E	metab_2162	B(ii)	-	-	HMDB0242736;HMDB0256241	M+H-H2O	C37H45NO6	2.7235	-	C20597	pos	-	-	-	-	Organoheterocyclic compounds	Naphthopyrans	582.324	0.0108748205481	0	30.9	3.68396462521165	78213-66-8	Not Available	5.849	6.067	5.544	5.682	6.295	6.094	6.018	5.482	6.393	5.939	6.189	6.272	6.051	6.056	6.06
pos_710	Isoleucyl-Lysine	metab_2165	B(ii)	-	-	HMDB0028912	M+H-H2O	C12H25N3O3	2.7545	-	-	pos	-	-	-	-	Organic acids and derivatives	Carboxylic acids and derivatives	242.186	0.00653092748766	0	58.6	-1.70546	-	Amino acids, peptides, and analogues	4.838	4.97	4.757	4.87	5.208	5.044	4.967	4.513	5.258	4.937	5.082	5.196	5.018	5.013	5.018
pos_730	12alpha-Hydroxy-13,18-dehydroparain	metab_2187	B(ii)	-	-	HMDB0039557	M+	C21H28O6	3.0105	-	-	pos	-	-	-	-	Lipids and lipid-like molecules	Prenol lipids	376.186	0.0125584183062	0	30.6	-7.39464	-	Terpene lactones	4.923	5.227	4.532	5.047	5.498	5.309	5.249	4.27	5.359	4.899	5.268	5.242	5.113	5.111	5.103
pos_735	Glu Asp Leu	metab_2192	B(i)	-	-	-	M+H	C15H25N3O8	3.057	-	-	pos	-	-	-	-	-	-	376.171	0.00824075995281	51.1	0	-1.25935	-	-	5.101	5.332	5.008	5.212	5.541	5.351	5.332	4.569	5.528	5.112	5.393	5.477	5.267	5.26	5.267
pos_747	Gamma-Glutamylmethionine	metab_2205	B(ii)	-	-	HMDB0034367	M+H-H2O	C10H18N2O5S	3.1346	-	-	pos	-	-	-	-	Organic acids and derivatives	Carboxylic acids and derivatives	261.09	0.00442482277629	0	50.6	-2.06425	17663-87-5	Amino acids, peptides, and analogues	4.768	4.85	4.714	4.847	5.115	4.956	4.861	4.406	5.104	4.714	4.894	5.073	4.862	4.86	4.863
pos_762	4-(3-Amino-2-HYDROXYPROPOXY)PHENYLACETAMIDE	metab_2221	B(i)	-	-	-	M+NH4	C11H16N2O3	3.2557	-	-	pos	-	-	-	-	-	-	242.15	0.0121165	73.5	0	-1.8364	-	-	4.782	4.88	4.603	4.751	5.044	4.835	4.747	3.803	5.079	4.787	4.93	4.976	4.825	4.823	4.833
pos_772	Abemaciclib	metab_2232	B(ii)	-	-	HMDB0247749	M+NH4	C27H32F2N8	3.3792	-	-	pos	-	-	-	-	Organoheterocyclic compounds	Benzimidazoles	524.307	0.00785689911772	0	49.4	2.64587465794346	-	Not Available	6.373	6.404	6.642	6.795	6.66	6.702	6.517	5.504	5.342	5.7	5.874	5.371	6.362	6.364	6.369
pos_779	Geneticin	metab_2239	B(ii)	map01110;map00524	Biosynthesis of secondary metabolites;Neomycin, kanamycin and gentamicin biosynthesis	HMDB0242565	M+ACN+Na	C20H40N4O10	3.5192	次级代谢产物的生物合成;新霉素、卡那霉素和庆大霉素的生物合成	C17703	pos	-	-	Metabolism;Metabolism	Global and overview maps;Biosynthesis of other secondary metabolites	Organic oxygen compounds	Organooxygen compounds	560.292	0.00942576478958	0	58.5	3.0885293259445	49863-47-0	Carbohydrates and carbohydrate conjugates	5.697	5.962	5.56	5.676	6.143	5.929	6.003	5.322	6.267	5.869	6.081	6.182	5.922	5.926	5.93
pos_781	L-Proline, 1-(1-L-leucyl-L-prolyl)-	metab_2242	B(ii)	-	-	HMDB0253022	M+H	C16H27N3O4	3.5425	-	-	pos	-	-	-	-	Organic acids and derivatives	Carboxylic acids and derivatives	326.207	0.0072280483806	0	55.2	-2.41081	-	Amino acids, peptides, and analogues	5.384	5.508	5.891	6.048	6.003	6.017	5.848	4.63	4.844	4.747	5.113	4.803	5.607	5.605	5.611
pos_791	Threonylproline	metab_2253	B(ii)	-	-	HMDB0029069	2M+Na	C9H16N2O4	3.8153	-	-	pos	-	-	-	-	Organic acids and derivatives	Carboxylic acids and derivatives	455.213	0.00919578	0	39.7	3.3110790887888504	46398-79-2	Amino acids, peptides, and analogues	5.061	5.242	4.983	5.076	5.51	5.352	5.256	4.327	5.541	5.14	5.385	5.459	5.241	5.249	5.243
pos_816	Glutamylisoleucine	metab_2281	B(ii)	-	-	HMDB0028822	M+H-H2O	C11H20N2O5	4.2969	-	-	pos	-	-	-	-	Organic acids and derivatives	Carboxylic acids and derivatives	243.134	0.00392561322925	0	36.8	-1.59882	5879-22-1	Amino acids, peptides, and analogues	5.263	5.423	5.232	5.423	5.643	5.48	5.416	4.803	5.622	5.302	5.486	5.518	5.398	5.397	5.401
pos_823	Cucurbitacin B	metab_2289	B(ii)	map00996;map01110	Biosynthesis of various alkaloids;Biosynthesis of secondary metabolites	LMST01010104;HMDB0034927	M+NH4	C32H46O8	4.4369	各种生物碱的生物合成;次级代谢产物的生物合成	C08794	pos	-	-	Metabolism;Metabolism	Biosynthesis of other secondary metabolites;Global and overview maps	Lipids and lipid-like molecules	Steroids and steroid derivatives	576.35	0.00494897282454	0	49	-6.38468	6199-67-3	Cucurbitacins	6.412	6.676	6.089	6.228	6.871	6.625	6.606	5.946	6.974	6.535	6.815	6.864	6.618	6.618	6.621
pos_841	Methyl cellulose	metab_2309	B(ii)	-	-	HMDB0029925	M+ACN+H	C20H38O11	4.8477	-	-	pos	-	-	-	-	Organic oxygen compounds	Organooxygen compounds	496.276	0.00768541580903	0	56.8	0.84658174605618	9004-67-5	Carbohydrates and carbohydrate conjugates	5.444	5.61	5.328	5.509	5.894	5.655	5.619	4.869	5.886	5.482	5.74	5.801	5.619	5.616	5.612
pos_848	Cyasterone	metab_2316	B(ii)	-	-	LMST01040153;HMDB0250618;MJDBOTE0001293	M+CH3OH+H	C29H44O8	5.0488	-	C08816	pos	-	-	-	-	Lipids and lipid-like molecules	Prenol lipids	553.334	0.0275265615782	0	48.4	-6.80939	17086-76-9	Triterpenoids	5.623	5.781	5.196	5.386	5.965	5.671	5.679	5.131	6.097	5.694	5.938	5.987	5.728	5.725	5.747
pos_855	Tyr-ile-gly-ser-arg	metab_2324	B(ii)	-	-	HMDB0259343	M+CH3OH+H	C26H42N8O8	5.2421	-	-	pos	-	-	-	-	Organic acids and derivatives	Carboxylic acids and derivatives	627.349	0.00353190084997	0	46	4.9823184671565	-	Amino acids, peptides, and analogues	5.773	5.964	5.343	5.646	6.251	5.964	5.976	5.143	6.221	5.778	6.059	6.091	5.924	5.921	5.922
pos_520	Choline	metab_2469	B(i)	map01100;map00564;map02010;map00552;map00260	Metabolic pathways;Glycerophospholipid metabolism;ABC transporters;Teichoic acid biosynthesis;Glycine, serine and threonine metabolism	HMDB0250194;HMDB0000097;PW_C000065;MJDBOTE0000238	M+	C5H14NO+	0.6096	代谢途径;甘油磷脂代谢;ABC转运器;磷壁酸生物合成;甘氨酸、丝氨酸和苏氨酸代谢	C00114	pos	-	-	Metabolism;Metabolism;Environmental Information Processing;Metabolism;Metabolism	Global and overview maps;Lipid metabolism;Membrane transport;Glycan biosynthesis and metabolism;Amino acid metabolism	Organic acids and derivatives	Organic sulfuric acids and derivatives	104.107	0.0159371808929	42.7	0	-3.38307	62-49-7	Sulfuric acid esters	6.242	6.334	6.016	6.213	6.552	6.28	6.256	6.074	6.532	6.368	6.453	6.49	6.34	6.351	6.353
neg_1020	PE-NMe2(14:1(9Z)/16:1(9Z))	metab_2505	B(ii)	map01100;map00564;map01110	Metabolic pathways;Glycerophospholipid metabolism;Biosynthesis of secondary metabolites	HMDB0113844;PW_C057629	M-H	C37H70NO8P	7.3829	代谢途径;甘油磷脂代谢;次级代谢产物的生物合成	C04308	neg	-	-	Metabolism;Metabolism;Metabolism	Global and overview maps;Lipid metabolism;Global and overview maps	Lipids and lipid-like molecules	Glycerophospholipids	686.477	0.0267899115491	0	50.6	0.708910291932023	-	Glycerophosphoethanolamines	5.98	5.827	6.059	6.043	5.746	6.011	5.814	6.087	5.622	5.997	5.809	5.743	5.928	5.935	5.912
neg_1283	PE(16:1(9Z)/14:0)	metab_2792	B(ii)	map01100;map00564;map01110;map05130	Metabolic pathways;Glycerophospholipid metabolism;Biosynthesis of secondary metabolites;Pathogenic Escherichia coli infection	PW_C005001;LMGP02010516;HMDB0008953	M-H	C35H68NO8P	7.5102	代谢途径;甘油磷脂代谢;次级代谢产物的生物合成;致病性大肠杆菌感染	C00350	neg	Lipids	Phospholipids	Metabolism;Metabolism;Metabolism;Human Diseases	Global and overview maps;Lipid metabolism;Global and overview maps;Infectious disease: bacterial	Lipids and lipid-like molecules	Glycerophospholipids	660.462	0.00955693039969	0	59.3	0.8590899860527981	-	Glycerophosphoethanolamines	5.774	5.416	5.846	5.811	5.407	5.606	5.649	5.748	5.357	5.791	5.643	5.407	5.618	5.611	5.61
neg_1338	PE(14:0/16:1(9Z))	metab_2853	B(ii)	map01100;map00564;map01110;map05130	Metabolic pathways;Glycerophospholipid metabolism;Biosynthesis of secondary metabolites;Pathogenic Escherichia coli infection	PW_C004873;HMDB0008825;LMGP02011249	M-H	C35H68NO8P	7.375	代谢途径;甘油磷脂代谢;次级代谢产物的生物合成;致病性大肠杆菌感染	C00350	neg	Lipids	Phospholipids	Metabolism;Metabolism;Metabolism;Human Diseases	Global and overview maps;Lipid metabolism;Global and overview maps;Infectious disease: bacterial	Lipids and lipid-like molecules	Glycerophospholipids	660.462	0.0556735940205	0	71.3	0.874159088022171	-	Glycerophosphoethanolamines	5.996	5.825	6.028	6.007	5.558	5.903	5.75	6.016	5.562	5.943	5.769	5.66	5.85	5.857	5.811
neg_149	Pantetheine	metab_3018	B(ii)	map01100;map01110;map00770;map00332	Metabolic pathways;Biosynthesis of secondary metabolites;Pantothenate and CoA biosynthesis;Carbapenem biosynthesis	PW_C001887;HMDB0003426	M-H, M+Cl	C11H22N2O4S	4.0156	代谢途径;次级代谢产物的生物合成;泛酸和CoA生物合成;碳青霉烯生物合成	C00831	neg	-	-	Metabolism;Metabolism;Metabolism;Metabolism	Global and overview maps;Global and overview maps;Metabolism of cofactors and vitamins;Biosynthesis of other secondary metabolites	Organic acids and derivatives	Carboxylic acids and derivatives	277.123	0.0186236	0	45.9	-0.625037	496-65-1	Amino acids, peptides, and analogues	5.479	5.231	5.63	5.788	5.777	5.799	5.215	4.946	5.152	5.304	5.224	5.308	5.482	5.497	5.486
neg_150	Beta-Funaltrexamine	metab_3030	B(ii)	-	-	HMDB0249128	M-H, M+Na-2H	C25H30N2O6	4.0716	-	C18127	neg	-	-	-	-	Benzenoids	Phenanthrenes and derivatives	453.199	0.0142712316398	0	35.7	-8.97032	72782-05-9	Not Available	5.883	6.064	5.803	5.965	6.252	6.123	6.092	5.46	6.27	5.918	6.152	6.201	6.081	6.086	6.074
neg_163	Acetyl-arginyl-glycyl-aspartyl-serinamide	metab_3161	B(ii)	-	-	HMDB0247924	M-H, M+Na-2H	C17H30N8O8	4.9993	-	-	neg	-	-	-	-	Organic acids and derivatives	Carboxylic acids and derivatives	473.207	0.00595705891511	0	71.6	-8.51686	-	Amino acids, peptides, and analogues	5.553	5.904	5.318	5.379	6.106	5.895	5.957	5.048	6.204	5.75	6.015	6.073	5.876	5.881	5.881
neg_1685	Methyl red	metab_3208	B(ii)	-	-	HMDB0254611	M+FA-H	C15H15N3O2	5.2713	-	C19459	neg	-	-	-	-	Organoheterocyclic compounds	Azobenzenes	314.115	0.0272493495175	0	40.7	0.0307014372048957	493-52-7	Not Available	4.585	4.813	4.56	4.754	5.052	4.908	4.85	3.974	5.088	4.677	4.964	5.01	4.879	4.861	4.884
neg_1690	N-(3-(5,6,7,8-Tetrahydro-2-naphthyl)prop-2-enyl)acetohydroxamic acid	metab_3214	B(ii)	-	-	HMDB0244323	2M-H	C15H19NO2	5.1353	-	-	neg	-	-	-	-	Benzenoids	Tetralins	489.272	0.0788854305671	0	36.6	-7.05273	-	Not Available	4.033	4.047	4.042	4.045	4.65	4.071	4.04	4.047	5.181	4.369	4.856	5.13	4.317	4.386	4.353
neg_1695	6-Guanidino-2-oxocaproic acid	metab_3219	B(ii)	-	-	HMDB0247067	3M-H	C7H13N3O3	5.0553	-	-	neg	-	-	-	-	Organic acids and derivatives	Keto acids and derivatives	560.276	0.0161606891067	0	66.6	-6.71826	-	Medium-chain keto acids and derivatives	5.32	5.508	4.676	4.847	5.655	5.417	5.353	4.655	5.844	5.446	5.663	5.754	5.498	5.511	5.51
neg_1707	Fasoracetam	metab_3232	B(ii)	-	-	HMDB0252174	M+FA-H	C10H16N2O2	4.8313	-	C13311	neg	-	-	-	-	Organic acids and derivatives	Carboxylic acids and derivatives	241.119	0.00555462399998	0	64.6	-1.37434	110958-19-5	Amino acids, peptides, and analogues	5.416	5.564	5.411	5.521	5.729	5.65	5.611	5.02	5.767	5.443	5.646	5.683	5.586	5.59	5.587
neg_1721	Gamma-Glu-leu	metab_3246	B(i)	-	-	HMDB0011171	M-H2O-H	C11H20N2O5	4.6076	-	-	neg	-	-	-	-	Organic acids and derivatives	Carboxylic acids and derivatives	241.119	0.0203091767566	51.3	0	-1.02095	2566-39-4	Amino acids, peptides, and analogues	4.752	4.915	4.705	4.778	5.11	4.951	4.93	4.272	5.151	4.758	5.013	5.084	4.941	4.956	4.956
neg_1735	Hypoglycin B	metab_3260	B(ii)	-	-	HMDB0029428	M+FA-H	C12H18N2O5	4.3836	-	C08280	neg	-	-	-	-	Organic acids and derivatives	Carboxylic acids and derivatives	315.12	0.0254383605027	0	52.2	-0.0896334	502-37-4	Amino acids, peptides, and analogues	4.945	5.211	4.973	5.033	5.397	5.245	5.208	4.307	5.427	4.999	5.27	5.335	5.196	5.18	5.201
neg_1763	Flumioxazin	metab_3290	B(ii)	-	-	HMDB0034854	M+FA-H	C19H15FN2O4	3.8796	-	C11035	neg	-	-	-	-	Organoheterocyclic compounds	Benzoxazines	399.099	0.0073706987212	0	60.2	-0.889389	103361-09-7	Benzoxazinones	4.787	4.535	3.29	3.293	3.945	4.103	3.307	5.464	5.606	5.557	5.577	5.974	5.344	5.349	5.343
neg_1809	L-Tryptophan	metab_3339	B(i)	map01100;map00996;map00997;map00260;map01240;map01210;map00999;map01230;map01110;map00970;map00400;map00380;map00404	Metabolic pathways;Biosynthesis of various alkaloids;Biosynthesis of various other secondary metabolites;Glycine, serine and threonine metabolism;Biosynthesis of cofactors;2-Oxocarboxylic acid metabolism;Biosynthesis of various plant secondary metabolites;Biosynthesis of amino acids;Biosynthesis of secondary metabolites;Aminoacyl-tRNA biosynthesis;Phenylalanine, tyrosine and tryptophan biosynthes…	HMDB0000929;PW_C000741;MJDBOTE0000426	M-H	C11H12N2O2	3.6956	代谢途径;各种生物碱的生物合成;各种其他次生代谢产物的生物合成;甘氨酸、丝氨酸和苏氨酸代谢;辅助因子的生物合成;2-氧代羧酸代谢;各种植物次生代谢产物的生物合成;氨基酸生物合成;次级代谢产物的生物合成;氨酰基tRNA生物合成;苯丙氨酸、酪氨酸和色氨酸生物合成;色氨酸代谢;星孢菌素生物合成	C00078	neg	Peptides	Amino acids	Metabolism;Metabolism;Metabolism;Metabolism;Metabolism;Metabolism;Metabolism;Metabolism;Metabolism;Genetic Information Processing;Metabolism;Metabolism;Metabolism	Global and overview maps;Biosynthesis of other secondary metabolites;Biosynthesis of other secondary metabolites;Amino acid metabolism;Global and overview maps;Global and overview maps;Biosynthesis of other secondary metabolites;Global and overview maps;Global and overview maps;Translation;Amino acid metabolism;Amino acid metabolism;Biosynthesis of other secondary metabolites	Organoheterocyclic compounds	Indoles and derivatives	203.082	0.0107971924171	83	0	-2.76849	73-22-3	Indolyl carboxylic acids and derivatives	4.236	4.5	4.289	4.357	4.899	4.711	4.555	4.044	5.047	4.621	4.869	4.888	4.662	4.667	4.671
neg_1810	Undeca-3,6,9-trienedioylcarnitine	metab_3340	B(ii)	-	-	HMDB0241205	M+Na-2H	C18H27NO6	3.6475	-	-	neg	-	-	-	-	Lipids and lipid-like molecules	Fatty Acyls	374.157	0.0120711860017	0	56.6	-3.9782	-	Fatty acid esters	4.727	4.966	4.636	4.791	5.224	5.065	5.03	3.999	5.221	4.734	5.038	5.102	4.985	4.978	4.988
neg_1820	Resiniferatoxin	metab_3351	B(ii)	-	-	HMDB0242596	M+FA-H	C37H40O9	3.4957	-	C09179	neg	-	-	-	-	Lipids and lipid-like molecules	Prenol lipids	673.269	0.0202468295572	0	62.9	5.92556740409082	57444-62-9	Diterpenoids	5.215	5.552	5.172	5.239	5.712	5.523	5.535	4.681	5.773	5.344	5.641	5.679	5.467	5.482	5.482
neg_1823	LysoPA(22:6(4Z,7Z,10Z,13Z,16Z,19Z)/0:0)	metab_3354	B(ii)	-	-	HMDB0114755	M+Cl	C25H39O7P	3.4717	-	-	neg	-	-	-	-	Lipids and lipid-like molecules	Glycerophospholipids	517.215	0.0062764409548	0	79.4	5.095344460890559	-	Glycerophosphates	4.75	5.138	4.609	4.767	5.402	5.195	5.241	3.518	5.5	4.938	5.243	5.338	5.079	5.084	5.082
neg_1828	Cis-Zeatin O-glucoside	metab_3359	B(ii)	map01110	Biosynthesis of secondary metabolites	HMDB0012203	M+Cl	C16H23N5O6	3.3917	次级代谢产物的生物合成	C15546	neg	-	-	Metabolism	Global and overview maps	Lipids and lipid-like molecules	Fatty Acyls	416.131	0.0106145891436	0	46.1	-8.42191	71866-93-8	Fatty acyl glycosides	5.001	5.27	4.963	5.156	5.524	5.286	5.28	4.509	5.561	5.111	5.353	5.492	5.28	5.289	5.284
neg_1842	5-Hydroxykynurenamine	metab_3373	B(ii)	map01100;map00380	Metabolic pathways;Tryptophan metabolism	PW_C002048;HMDB0004076	M+FA-H	C9H12N2O2	3.2637	代谢途径;色氨酸代谢	C05638	neg	-	-	Metabolism;Metabolism	Global and overview maps;Amino acid metabolism	Organic oxygen compounds	Organooxygen compounds	225.088	0.0243854417627	0	46.5	-3.0279	708-23-6	Carbonyl compounds	4.941	5.128	4.906	5.03	5.312	5.141	5.11	4.461	5.373	4.964	5.22	5.276	5.134	5.153	5.152
neg_1849	(1R,2S,5S,6R,9S,10S)-3,6,17,20-Tetrahydroxy-6-(2-hydroxyacetyl)-1,5-dimethylpentacyclo[11.8.0.02,10.05,9.016,21]henicosa-13,16,18,20-tetraen-15-one	metab_3380	B(ii)	-	-	HMDB0260069	M+Cl	C25H30O7	3.1277	-	-	neg	-	-	-	-	Lipids and lipid-like molecules	Steroids and steroid derivatives	477.172	0.0193361264721	0	37.9	8.910266333001351	-	Hydroxysteroids	5.227	4.491	3.661	3.663	4.267	3.689	3.668	5.542	5.569	5.694	5.573	5.849	5.373	5.378	5.362
neg_1850	Ile-Val-Val	metab_3381	B(ii)	-	-	HMDB0304801	M+Cl	C16H31N3O4	3.0957	-	-	neg	-	-	-	-	Organic acids and derivatives	Carboxylic acids and derivatives	364.199	0.0237504815717	0	44	-5.61508	-	Amino acids, peptides, and analogues	4.599	4.848	4.023	4.026	4.698	4.383	4.308	4.507	5.683	5.199	5.41	5.557	5.073	5.093	5.077
neg_1854	L-Phenylalanine	metab_3385	B(i)	map01100;map00996;map00997;map01210;map02010;map00999;map01230;map00460;map01110;map00470;map00970;map00400;map00360	Metabolic pathways;Biosynthesis of various alkaloids;Biosynthesis of various other secondary metabolites;2-Oxocarboxylic acid metabolism;ABC transporters;Biosynthesis of various plant secondary metabolites;Biosynthesis of amino acids;Cyanoamino acid metabolism;Biosynthesis of secondary metabolites;D-Amino acid metabolism;Aminoacyl-tRNA biosynthesis;Phenylalanine, tyrosine and tryptophan biosynthe…	HMDB0250791;HMDB0000159;PW_C000104;MJDBAA00000196	M-H	C9H11NO2	2.8557	代谢途径;各种生物碱的生物合成;各种其他次生代谢产物的生物合成;2-氧代羧酸代谢;ABC转运器;各种植物次生代谢产物的生物合成;氨基酸生物合成;氰基氨基酸代谢;次级代谢产物的生物合成;D-氨基酸代谢;氨酰基tRNA生物合成;苯丙氨酸、酪氨酸和色氨酸生物合成;苯丙氨酸代谢	C00079	neg	Peptides	Amino acids	Metabolism;Metabolism;Metabolism;Metabolism;Environmental Information Processing;Metabolism;Metabolism;Metabolism;Metabolism;Metabolism;Genetic Information Processing;Metabolism;Metabolism	Global and overview maps;Biosynthesis of other secondary metabolites;Biosynthesis of other secondary metabolites;Global and overview maps;Membrane transport;Biosynthesis of other secondary metabolites;Global and overview maps;Metabolism of other amino acids;Global and overview maps;Metabolism of other amino acids;Translation;Amino acid metabolism;Amino acid metabolism	Organic acids and derivatives	Carboxylic acids and derivatives	164.071	0.0459287641663	60.5	0	-4.71824	63-91-2	Amino acids, peptides, and analogues	3.997	4.186	4.099	4.246	4.45	4.354	4.303	3.628	4.583	4.203	4.434	4.471	4.292	4.297	4.328
neg_1866	Gln Val Asp Glu	metab_3398	B(i)	-	-	-	M-H	C19H31N5O10	2.0396	-	-	neg	-	-	-	-	-	-	488.2	0.0224793377482	78.3	0	0.0457738689217033	-	-	4.84	5.119	4.648	4.837	5.32	5.077	5.167	4.112	5.4	4.888	5.15	5.277	5.029	5.047	5.046
neg_1870	Guanosine	metab_3403	B(i)	map01100;map02010;map01232;map00230	Metabolic pathways;ABC transporters;Nucleotide metabolism;Purine metabolism	PW_C000087;HMDB0000133;MJDBOTE0000372	M-H	C10H13N5O5	2.0316	代谢途径;ABC转运器;核苷酸代谢;嘌呤代谢	C00387	neg	Nucleic acids	Nucleosides	Metabolism;Environmental Information Processing;Metabolism;Metabolism	Global and overview maps;Membrane transport;Global and overview maps;Nucleotide metabolism	Nucleosides, nucleotides, and analogues	Purine nucleosides	282.084	0.0118157246991	91.3	0	-0.359175	118-00-3	Not Available	4.866	4.863	4.92	4.989	5.424	5.362	5.032	4.179	4.74	4.272	4.693	4.575	4.95	4.956	4.961
neg_1871	Inosine	metab_3404	B(i)	map01100;map02010;map01232;map00230	Metabolic pathways;ABC transporters;Nucleotide metabolism;Purine metabolism	HMDB0247301;HMDB0000195;PW_C000127;MJDBOTE0000386	M-H	C10H12N4O5	2.0316	代谢途径;ABC转运器;核苷酸代谢;嘌呤代谢	C00294	neg	-	-	Metabolism;Environmental Information Processing;Metabolism;Metabolism	Global and overview maps;Membrane transport;Global and overview maps;Nucleotide metabolism	Nucleosides, nucleotides, and analogues	Purine nucleosides	267.073	0.0124500100999	67	0	-1.45338	58-63-9	Not Available	5.014	5.434	4.99	5.215	5.697	5.49	5.424	4.652	4.86	4.681	4.794	4.82	5.209	5.202	5.213
neg_1886	Oxidized Glutathione	metab_3420	B(i)	map01100;map00480;map01240	Metabolic pathways;Glutathione metabolism;Biosynthesis of cofactors	HMDB0011691;PW_C001847;HMDB0003337;MJDBOTE0000407	M-H	C20H32N6O12S2	1.7756	代谢途径;谷胱甘肽代谢;辅助因子的生物合成	C00127	neg	-	-	Metabolism;Metabolism;Metabolism	Global and overview maps;Metabolism of other amino acids;Global and overview maps	Organic acids and derivatives	Carboxylic acids and derivatives	611.145	0.0549531874352	89.6	0	0.6231460220884371	27025-41-8;15718-51-1	Amino acids, peptides, and analogues	4.969	5.237	5.004	5.113	4.97	4.974	4.849	4.856	5.527	5.102	5.263	5.315	5.177	5.182	5.138
neg_1899	Xanthine	metab_3434	B(i)	map01100;map01110;map00230;map01120;map00232;map01232	Metabolic pathways;Biosynthesis of secondary metabolites;Purine metabolism;Microbial metabolism in diverse environments;Caffeine metabolism;Nucleotide metabolism	PW_C000198;HMDB0000292;MJDBOTE0000403	M-H	C5H4N4O2	1.4955	代谢途径;次级代谢产物的生物合成;嘌呤代谢;不同环境中的微生物代谢;咖啡因代谢;核苷酸代谢	C00385	neg	-	-	Metabolism;Metabolism;Metabolism;Metabolism;Metabolism;Metabolism	Global and overview maps;Global and overview maps;Nucleotide metabolism;Global and overview maps;Biosynthesis of other secondary metabolites;Global and overview maps	Organoheterocyclic compounds	Imidazopyrimidines	151.025	0.0138932	75.5	0	-5.45858	69-89-6	Purines and purine derivatives	5.649	5.61	5.76	5.97	5.539	5.509	5.654	5.178	5.397	5.563	5.442	5.568	5.602	5.614	5.611
neg_1927	Glutamylserine	metab_3466	B(ii)	-	-	HMDB0028828	M-H2O-H	C8H14N2O6	1.0715	-	-	neg	-	-	-	-	Organic acids and derivatives	Carboxylic acids and derivatives	215.067	0.00146884047428	0	34.9	-2.13096	5875-38-7	Amino acids, peptides, and analogues	4.834	5.018	4.748	4.942	5.2	5.045	4.99	4.317	5.266	4.852	5.08	5.143	5	5.002	5.001
neg_1969	Uridine-5'-Monophosphate	metab_3510	B(i)	map00240;map01100;map01232;map01240	Pyrimidine metabolism;Metabolic pathways;Nucleotide metabolism;Biosynthesis of cofactors	HMDB0000288;MJDBOTE0000717	M-H	C9H13N2O9P	0.7515	嘧啶代谢;代谢途径;核苷酸代谢;辅助因子的生物合成	C00105	neg	Nucleic acids	Nucleotides	Metabolism;Metabolism;Metabolism;Metabolism	Nucleotide metabolism;Global and overview maps;Global and overview maps;Global and overview maps	Nucleosides, nucleotides, and analogues	Pyrimidine nucleotides	323.028	0.0103552053472	77.9	0	-0.529055	58-97-9	Pyrimidine ribonucleotides	5.141	5.133	5.167	5.207	5.278	5.356	5.037	4.464	4.817	4.508	4.826	4.704	5.054	5.059	5.05
neg_1980	Adenosine 5'-Monophosphate	metab_3523	B(i)	map01100;map01110;map01232;map00230;map01240	Metabolic pathways;Biosynthesis of secondary metabolites;Nucleotide metabolism;Purine metabolism;Biosynthesis of cofactors	HMDB0000045;MJDBOTE0000497	M-H	C10H14N5O7P	0.7436	代谢途径;次级代谢产物的生物合成;核苷酸代谢;嘌呤代谢;辅助因子的生物合成	C00020	neg	Nucleic acids	Nucleotides	Metabolism;Metabolism;Metabolism;Metabolism;Metabolism	Global and overview maps;Global and overview maps;Global and overview maps;Nucleotide metabolism;Global and overview maps	Nucleosides, nucleotides, and analogues	Purine nucleotides	346.056	0.00622101605234	59.8	0	-0.590584	61-19-8	Purine ribonucleotides	4.891	4.795	5.342	5.231	5.26	5.318	5.067	3.616	4.281	3.934	4.509	4.255	4.971	4.976	4.972
neg_1999	N-Methyl-L-proline	metab_3542	B(ii)	-	-	HMDB0094696	M+FA-H	C6H11NO2	0.7356	-	C22223	neg	-	-	-	-	Organic acids and derivatives	Carboxylic acids and derivatives	174.076	0.0116033854416	0	52.5	-5.61623	475-11-6	Amino acids, peptides, and analogues	4.507	4.685	4.428	4.537	4.797	4.737	4.744	4.1	4.906	4.536	4.761	4.827	4.701	4.693	4.692
neg_2109	D-Sorbitol	metab_3662	B(i)	map01100;map02060;map02010;map00051;map00052	Metabolic pathways;Phosphotransferase system (PTS);ABC transporters;Fructose and mannose metabolism;Galactose metabolism	HMDB0000247;MJDBOTE0001050	M-H	C6H14O6	0.6321	代谢途径;磷酸转移酶系统;ABC转运器;果糖和甘露糖代谢;半乳糖代谢	C00794	neg	Carbohydrates	Monosaccharides	Metabolism;Environmental Information Processing;Environmental Information Processing;Metabolism;Metabolism	Global and overview maps;Membrane transport;Membrane transport;Carbohydrate metabolism;Carbohydrate metabolism	Organic oxygen compounds	Organooxygen compounds	181.071	0.0159786379212	66.6	0	-3.66933	50-70-4	Carbohydrates and carbohydrate conjugates	3.774	3.602	3.888	3.864	6.132	3.757	3.551	4.851	3.663	3.574	3.36	3.289	5.255	5.261	5.247
neg_27	Benzenebutanoic acid, alpha-(acetylamino)-2-amino-gamma-oxo-	metab_3904	B(ii)	-	-	HMDB0245586	M+Na-2H, M+Cl, M+FA-H	C12H14N2O4	3.6956	-	-	neg	-	-	-	-	Organic acids and derivatives	Carboxylic acids and derivatives	271.07	0.00805018261143	0	68.8	0.0545795484843981	-	Amino acids, peptides, and analogues	4.499	4.77	4.431	4.603	5.129	4.945	4.871	4.106	5.204	4.716	5.042	5.066	4.906	4.913	4.911
neg_502	3'-Adenylic Acid	metab_4152	B(i)	map01100;map00230	Metabolic pathways;Purine metabolism	HMDB0258140;HMDB0003540	M-H	C10H14N5O7P	1.0395	代谢途径;嘌呤代谢	C01367	neg	-	-	Metabolism;Metabolism	Global and overview maps;Nucleotide metabolism	Nucleosides, nucleotides, and analogues	Ribonucleoside 3''-phosphates	346.056	0.0299533590481	55.3	0	-0.563497	84-21-9	Not Available	4.957	4.938	5.444	5.391	5.353	5.381	5.204	4.093	4.57	4.179	4.577	4.252	5.061	5.066	5.041
neg_513	Citric Acid	metab_4164	B(i)	map01100;map00630;map01110;map01120;map01240;map01210;map01200;map01230;map01053;map00250;map02020;map00020;map00720	Metabolic pathways;Glyoxylate and dicarboxylate metabolism;Biosynthesis of secondary metabolites;Microbial metabolism in diverse environments;Biosynthesis of cofactors;2-Oxocarboxylic acid metabolism;Carbon metabolism;Biosynthesis of amino acids;Biosynthesis of siderophore group nonribosomal peptides;Alanine, aspartate and glutamate metabolism;Two-component system;Citrate cycle (TCA cycle);Carbon…	HMDB0000094;PW_C000063;MJDBNL00000139	M-H	C6H8O7	1.2235	代谢途径;乙醛酸和二羧酸代谢;次级代谢产物的生物合成;不同环境中的微生物代谢;辅助因子的生物合成;2-氧代羧酸代谢;碳代谢;氨基酸生物合成;铁载体基团非核糖体肽的生物合成;丙氨酸、天冬氨酸和谷氨酸代谢;双组分系统;柠檬酸盐循环（TCA循环）;原核生物中的碳固定途径	C00158	neg	Organic acids	Carboxylic acids	Metabolism;Metabolism;Metabolism;Metabolism;Metabolism;Metabolism;Metabolism;Metabolism;Metabolism;Metabolism;Environmental Information Processing;Metabolism;Metabolism	Global and overview maps;Carbohydrate metabolism;Global and overview maps;Global and overview maps;Global and overview maps;Global and overview maps;Global and overview maps;Global and overview maps;Metabolism of terpenoids and polyketides;Amino acid metabolism;Signal transduction;Carbohydrate metabolism;Energy metabolism	Organic acids and derivatives	Carboxylic acids and derivatives	191.019	0.00950886584081	67.5	0	-2.98875	77-92-9	Tricarboxylic acids and derivatives	4.861	5.259	5.182	5.106	6.227	5.819	5.639	5.289	5.536	5.248	5.508	5.392	5.572	5.581	5.576
neg_538	Vomifoliol	metab_4191	B(ii)	-	-	HMDB0303570	M+Na-2H	C13H20O3	1.8396	-	C04166	neg	-	-	-	-	Lipids and lipid-like molecules	Prenol lipids	245.114	0.00244345839548	0	32	-8.40896	-	Sesquiterpenoids	4.182	4.762	4.055	4.003	5.095	4.848	4.741	4.11	5.208	4.723	4.943	5.048	4.838	4.84	4.839
neg_585	Isoleucyl-Valine	metab_4242	B(ii)	-	-	HMDB0028920	M-H	C11H22N2O3	3.4237	-	-	neg	-	-	-	-	Organic acids and derivatives	Carboxylic acids and derivatives	229.155	0.0298834313639	0	40.9	-2.04692	-	Amino acids, peptides, and analogues	2.97	4.055	3.039	2.982	4.716	4.242	4.113	3.378	5.169	4.614	4.9	4.755	4.487	4.512	4.505
neg_587	Gevotroline	metab_4244	B(ii)	-	-	HMDB0252705	2M+Hac-H	C19H20FN3	3.4397	-	-	neg	-	-	-	-	Organoheterocyclic compounds	Indoles and derivatives	677.338	0.0140731657421	0	41.5	-6.54227	-	Indoles	5.179	5.396	4.931	5.182	5.579	5.378	5.389	4.293	5.612	5.155	5.437	5.574	5.305	5.316	5.315
neg_589	(2R)-2-Acetyl-1-[(2S)-2-[acetyl-[(2S)-2-[[(2S)-2-amino-3-hydroxypropanoyl]amino]-3-carboxypropanoyl]amino]-6-aminohexanoyl]pyrrolidine-2-carboxylic acid	metab_4246	B(ii)	-	-	HMDB0260128	M+Na-2H	C22H35N5O10	3.4957	-	-	neg	-	-	-	-	Organic acids and derivatives	Peptidomimetics	550.216	0.0159062198745	0	85.6	5.09001463890696	-	Hybrid peptides	5.335	5.51	5.184	5.36	5.708	5.562	5.534	4.771	5.741	5.313	5.581	5.674	5.495	5.508	5.499
neg_603	N-(3-acetamidopropyl)pyrrolidin-2-one	metab_4263	B(ii)	-	-	HMDB0061384	M-H	C9H16N2O2	3.7276	-	-	neg	-	-	-	-	Organoheterocyclic compounds	Pyrrolidines	183.113	0.00980175710285	0	51.1	-3.66593	106692-36-8	N-alkylpyrrolidines	4.204	4.364	4.185	4.345	4.644	4.465	4.509	3.313	4.658	4.247	4.461	4.543	4.439	4.435	4.443
neg_604	Morph	metab_4264	B(ii)	map01100;map01110	Metabolic pathways;Biosynthesis of secondary metabolites	HMDB0014440;HMDB0254890	M-H	C10H16N2O4	3.7276	代谢途径;次级代谢产物的生物合成	C01516	neg	-	-	Metabolism;Metabolism	Global and overview maps;Global and overview maps	Alkaloids and derivatives	Morphinans	227.103	0.00110639843939	0	49.4	-1.78613	57-27-2	Not Available	5.727	5.886	5.691	5.804	6.054	5.924	5.922	5.339	6.101	5.775	5.946	6.018	5.897	5.897	5.896
neg_656	7-(1-Imidazolyl)heptanoic acid	metab_4321	B(ii)	-	-	HMDB0244878	M+FA-H	C10H16N2O2	4.3596	-	-	neg	-	-	-	-	Organoheterocyclic compounds	Azoles	241.119	0.0134992370177	0	48.3	-1.50228	-	Imidazoles	4.83	5.024	4.794	4.919	5.155	5.028	5.006	4.33	5.216	4.906	5.099	5.135	4.999	5.01	5.003
neg_661	Dalargin	metab_4327	B(ii)	-	-	HMDB0250833	M+Na-2H	C35H51N9O8	4.4716	-	-	neg	-	-	-	-	Organic acids and derivatives	Carboxylic acids and derivatives	746.356	0.0112488	0	43.9	-6.36038	-	Amino acids, peptides, and analogues	5.313	5.496	4.763	5.053	5.674	5.469	5.47	4.555	5.828	5.305	5.635	5.747	5.496	5.501	5.491
neg_687	Metapro	metab_4353	B(ii)	-	-	HMDB0256718	M+Cl	C22H36N2O6	4.8953	-	-	neg	-	-	-	-	Organic acids and derivatives	Carboxylic acids and derivatives	459.228	0.0119815010762	0	52.7	3.86611685875516	-	Amino acids, peptides, and analogues	4.793	5.035	3.802	3.955	5.256	4.955	4.941	3.903	5.488	4.99	5.275	5.375	5.016	5.021	5.026
neg_693	Leucomycin	metab_4360	B(ii)	-	-	HMDB0254035	M-H2O-H	C35H59NO13	5.0553	-	C14064	neg	-	-	-	-	Organic oxygen compounds	Organooxygen compounds	682.378	0.0189652921288	0	88.4	-3.27911	1392-21-8	Carbohydrates and carbohydrate conjugates	5	5.488	4.721	5.017	5.652	5.368	5.467	4.241	5.841	5.372	5.64	5.721	5.489	5.478	5.493
neg_698	6-Hydroxyhexanoic acid	metab_4365	B(ii)	map01220;map00930;map01120	Degradation of aromatic compounds;Caprolactam degradation;Microbial metabolism in diverse environments	HMDB0012843	M-H	C6H12O3	5.1594	芳香族化合物降解;己内酰胺降解;不同环境中的微生物代谢	C06103	neg	-	-	Metabolism;Metabolism;Metabolism	Global and overview maps;Xenobiotics biodegradation and metabolism;Global and overview maps	Organic acids and derivatives	Hydroxy acids and derivatives	131.07	0.0132213791058	0	33.9	-7.04821	1191-25-9	Medium-chain hydroxy acids and derivatives	5.278	5.166	5.254	5.295	4.963	4.91	4.848	4.622	4.889	4.926	4.966	5.049	5.06	5.071	5.064
neg_439	3-Phosphoglycerate	metab_4674	B(i)	map01100;map00630;map00997;map00561;map01120;map01240;map00270;map01200;map00998;map01230;map00680;map00010;map01110;map00710;map00260;map00030	Metabolic pathways;Glyoxylate and dicarboxylate metabolism;Biosynthesis of various other secondary metabolites;Glycerolipid metabolism;Microbial metabolism in diverse environments;Biosynthesis of cofactors;Cysteine and methionine metabolism;Carbon metabolism;Biosynthesis of various antibiotics;Biosynthesis of amino acids;Methane metabolism;Glycolysis / Gluconeogenesis;Biosynthesis of secondary me…	HMDB0060180;HMDB0000807	M-H	C3H7O7P	0.7197	代谢途径;乙醛酸和二羧酸代谢;各种其他次生代谢产物的生物合成;甘油脂代谢;不同环境中的微生物代谢;辅助因子的生物合成;半胱氨酸和蛋氨酸代谢;碳代谢;各种抗生素的生物合成;氨基酸生物合成;甲烷代谢;糖酵解/糖原异生;次级代谢产物的生物合成;光合生物的固碳作用;甘氨酸、丝氨酸和苏氨酸代谢;磷酸戊糖途径	C00197	neg	-	-	Metabolism;Metabolism;Metabolism;Metabolism;Metabolism;Metabolism;Metabolism;Metabolism;Metabolism;Metabolism;Metabolism;Metabolism;Metabolism;Metabolism;Metabolism;Metabolism	Global and overview maps;Carbohydrate metabolism;Biosynthesis of other secondary metabolites;Lipid metabolism;Global and overview maps;Global and overview maps;Amino acid metabolism;Global and overview maps;Biosynthesis of other secondary metabolites;Global and overview maps;Energy metabolism;Carbohydrate metabolism;Global and overview maps;Energy metabolism;Amino acid metabolism;Carbohydrate met…	Organic oxygen compounds	Organooxygen compounds	184.985	0.0306574436312	65.4	0	-3.38557	820-11-1;3443-58-1	Carbohydrates and carbohydrate conjugates	3.266	2.921	2.917	2.918	3.396	3.573	5.495	2.921	5.069	2.921	3.637	5.144	4.458	4.438	4.463
neg_1618	Erythromycin C	metab_4676	B(ii)	map01052;map01100;map00522;map01110	Type I polyketide structures;Metabolic pathways;Biosynthesis of 12-, 14- and 16-membered macrolides;Biosynthesis of secondary metabolites	HMDB0014344;HMDB0251935;LMPK04000009	M+K-2H	C36H65NO13	5.7503	I型聚酮结构;代谢途径;12、14和16大环内酯类化合物的生物合成;次级代谢产物的生物合成	C01912	neg	Antibiotics	Polyketides and nonribosomal peptides	Metabolism;Metabolism;Metabolism;Metabolism	Metabolism of terpenoids and polyketides;Global and overview maps;Metabolism of terpenoids and polyketides;Global and overview maps	Organic oxygen compounds	Organooxygen compounds	756.394	0.0427609060516	0	38.1	0.1846071580680429	114-07-8	Carbohydrates and carbohydrate conjugates	5.239	5.749	5.015	5.31	5.724	5.621	5.663	4.614	6.016	5.527	5.734	5.953	5.628	5.661	5.66
neg_472	Malic Acid	metab_4678	B(i)	map01100;map00630;map01110;map01120;map01200;map00710;map00680;map00020;map02020;map00620;map00720	Metabolic pathways;Glyoxylate and dicarboxylate metabolism;Biosynthesis of secondary metabolites;Microbial metabolism in diverse environments;Carbon metabolism;Carbon fixation in photosynthetic organisms;Methane metabolism;Citrate cycle (TCA cycle);Two-component system;Pyruvate metabolism;Carbon fixation pathways in prokaryotes	PW_C000592;HMDB0000156;MJDBOTE0000694	M-H	C4H6O5	0.7675	代谢途径;乙醛酸和二羧酸代谢;次级代谢产物的生物合成;不同环境中的微生物代谢;碳代谢;光合生物的固碳作用;甲烷代谢;柠檬酸盐循环（TCA循环）;双组分系统;丙酮酸代谢;原核生物中的碳固定途径	C00149	neg	Organic acids	Carboxylic acids	Metabolism;Metabolism;Metabolism;Metabolism;Metabolism;Metabolism;Metabolism;Metabolism;Environmental Information Processing;Metabolism;Metabolism	Global and overview maps;Carbohydrate metabolism;Global and overview maps;Global and overview maps;Global and overview maps;Energy metabolism;Energy metabolism;Carbohydrate metabolism;Signal transduction;Carbohydrate metabolism;Energy metabolism	Organic acids and derivatives	Hydroxy acids and derivatives	133.013	0.00511865114596	96.4	0	-6.77942	97-67-6;617-48-1;6915-15-7	Beta hydroxy acids and derivatives	5.637	5.675	5.689	5.707	6.218	5.876	5.549	5.307	5.442	5.306	5.472	5.32	5.683	5.682	5.679
