# Supplementary material for: The Regulatory Role of EvfG Through Coordinated Control of Flagellar Biosynthesis and Energy Metabolism in Porcine Extraintestinal Pathogenic Escherichia coli (ExPEC)
Source: Biology (Basel). 2025 Jul 7;14(7):822. doi: 10.3390/biology14070822 (PMC12292395; doi:10.3390/biology14070822)
Supplement: Supplementary file 1 [file biology-14-00822-s001.zip › Supplementary Table S3.xlsx]

## Sheet: KEGG enrichment analysis
Pathway ID	Pathway Description	Gene Num	Ratio in study	Ratio in pop	Rich factor	Pvalue	Padjust
map02040	Flagellar assembly	43	43/ 631	86/ 3470	0.5	0	0
map03010	Ribosome	35	35/ 631	70/ 3470	0.5	0	0
map00030	Pentose phosphate pathway	15	15/ 631	34/ 3470	0.44117647058824	0.0004	0.0185
map00230	Purine metabolism	26	26/ 631	76/ 3470	0.34210526315789	0.0005	0.0189
map00195	Photosynthesis	5	5/ 631	7/ 3470	0.71428571428571	0.003	0.0822
map01232	Nucleotide metabolism	19	19/ 631	63/ 3470	0.3015873015873	0.0136	0.3124
map00970	Aminoacyl-tRNA biosynthesis	10	10/ 631	27/ 3470	0.37037037037037	0.0159	0.3133
map00410	beta-Alanine metabolism	6	6/ 631	13/ 3470	0.46153846153846	0.019	0.3285
map00061	Fatty acid biosynthesis	7	7/ 631	17/ 3470	0.41176470588235	0.0229	0.3518
map02030	Bacterial chemotaxis	12	12/ 631	37/ 3470	0.32432432432432	0.0261	0.3599
map00250	Alanine, aspartate and glutamate metabolism	11	11/ 631	36/ 3470	0.30555555555556	0.0492	0.4854
map01523	Antifolate resistance	3	3/ 631	5/ 3470	0.6	0.0448	0.562
map03020	RNA polymerase	3	3/ 631	5/ 3470	0.6	0.0448	0.562
map00430	Taurine and hypotaurine metabolism	3	3/ 631	5/ 3470	0.6	0.0448	0.562
map00310	Lysine degradation	6	6/ 631	17/ 3470	0.35294117647059	0.0719	0.5841
map02024	Quorum sensing	18	18/ 631	69/ 3470	0.26086956521739	0.0637	0.5861
map02026	Biofilm formation - Escherichia coli	13	13/ 631	50/ 3470	0.26	0.1071	0.5913
map00633	Nitrotoluene degradation	3	3/ 631	6/ 3470	0.5	0.0777	0.5956
map00521	Streptomycin biosynthesis	3	3/ 631	6/ 3470	0.5	0.0777	0.5956
map04940	Type I diabetes mellitus	2	2/ 631	3/ 3470	0.66666666666667	0.0871	0.6009
map04910	Insulin signaling pathway	2	2/ 631	3/ 3470	0.66666666666667	0.0871	0.6009
map00525	Acarbose and validamycin biosynthesis	2	2/ 631	3/ 3470	0.66666666666667	0.0871	0.6009
map00523	Polyketide sugar unit biosynthesis	2	2/ 631	3/ 3470	0.66666666666667	0.0871	0.6009
map04931	Insulin resistance	2	2/ 631	3/ 3470	0.66666666666667	0.0871	0.6009
map00680	Methane metabolism	11	11/ 631	38/ 3470	0.28947368421053	0.0701	0.6042
map00240	Pyrimidine metabolism	15	15/ 631	60/ 3470	0.25	0.1151	0.611
map04626	Plant-pathogen interaction	5	5/ 631	15/ 3470	0.33333333333333	0.1203	0.6147
map00640	Propanoate metabolism	9	9/ 631	33/ 3470	0.27272727272727	0.1302	0.6196
map00910	Nitrogen metabolism	7	7/ 631	24/ 3470	0.29166666666667	0.1301	0.6413
map01250	Biosynthesis of nucleotide sugars	12	12/ 631	48/ 3470	0.25	0.1483	0.6824
map04621	NOD-like receptor signaling pathway	2	2/ 631	4/ 3470	0.5	0.1535	0.6833
map00511	Other glycan degradation	2	2/ 631	4/ 3470	0.5	0.1535	0.6833
map04727	GABAergic synapse	2	2/ 631	5/ 3470	0.4	0.2259	0.7251
map00333	Prodigiosin biosynthesis	2	2/ 631	5/ 3470	0.4	0.2259	0.7251
map02020	Two-component system	38	38/ 631	185/ 3470	0.20540540540541	0.2225	0.7309
map00500	Starch and sucrose metabolism	10	10/ 631	42/ 3470	0.23809523809524	0.2212	0.7445
map00650	Butanoate metabolism	10	10/ 631	44/ 3470	0.22727272727273	0.269	0.7576
map02010	ABC transporters	39	39/ 631	190/ 3470	0.20526315789474	0.2201	0.7595
map05012	Parkinson disease	1	1/ 631	1/ 3470	1	0.1818	0.7604
map01055	Biosynthesis of vancomycin group antibiotics	1	1/ 631	1/ 3470	1	0.1818	0.7604
map05146	Amoebiasis	1	1/ 631	1/ 3470	1	0.1818	0.7604
map05020	Prion disease	1	1/ 631	1/ 3470	1	0.1818	0.7604
map00130	Ubiquinone and other terpenoid-quinone biosynthesis	5	5/ 631	21/ 3470	0.23809523809524	0.3312	0.7616
map00541	O-Antigen nucleotide sugar biosynthesis	5	5/ 631	21/ 3470	0.23809523809524	0.3312	0.7616
map01501	beta-Lactam resistance	6	6/ 631	24/ 3470	0.25	0.2617	0.7683
map05131	Shigellosis	3	3/ 631	10/ 3470	0.3	0.268	0.7706
map00780	Biotin metabolism	5	5/ 631	19/ 3470	0.26315789473684	0.2542	0.7795
map00350	Tyrosine metabolism	5	5/ 631	19/ 3470	0.26315789473684	0.2542	0.7795
map02025	Biofilm formation - Pseudomonas aeruginosa	5	5/ 631	18/ 3470	0.27777777777778	0.2175	0.7899
map00983	Drug metabolism - other enzymes	5	5/ 631	18/ 3470	0.27777777777778	0.2175	0.7899
map04922	Glucagon signaling pathway	3	3/ 631	9/ 3470	0.33333333333333	0.2149	0.8014
map00450	Selenocompound metabolism	4	4/ 631	17/ 3470	0.23529411764706	0.3746	0.8077
map05134	Legionellosis	2	2/ 631	6/ 3470	0.33333333333333	0.3001	0.8119
map00330	Arginine and proline metabolism	6	6/ 631	25/ 3470	0.24	0.2957	0.8161
map05415	Diabetic cardiomyopathy	2	2/ 631	7/ 3470	0.28571428571429	0.3729	0.8299
map05208	Chemical carcinogenesis - reactive oxygen species	2	2/ 631	7/ 3470	0.28571428571429	0.3729	0.8299
map00520	Amino sugar and nucleotide sugar metabolism	11	11/ 631	54/ 3470	0.2037037037037	0.3912	0.8305
map00190	Oxidative phosphorylation	10	10/ 631	49/ 3470	0.20408163265306	0.3988	0.8339
map05132	Salmonella infection	3	3/ 631	11/ 3470	0.27272727272727	0.3224	0.8395
map00053	Ascorbate and aldarate metabolism	4	4/ 631	19/ 3470	0.21052631578947	0.4636	0.8417
map05014	Amyotrophic lateral sclerosis	1	1/ 631	2/ 3470	0.5	0.3307	0.845
map01051	Biosynthesis of ansamycins	1	1/ 631	2/ 3470	0.5	0.3307	0.845
map04975	Fat digestion and absorption	1	1/ 631	2/ 3470	0.5	0.3307	0.845
map04152	AMPK signaling pathway	1	1/ 631	2/ 3470	0.5	0.3307	0.845
map04714	Thermogenesis	1	1/ 631	2/ 3470	0.5	0.3307	0.845
map05022	Pathways of neurodegeneration - multiple diseases	1	1/ 631	2/ 3470	0.5	0.3307	0.845
map00720	Carbon fixation pathways in prokaryotes	10	10/ 631	46/ 3470	0.21739130434783	0.3197	0.8484
map00630	Glyoxylate and dicarboxylate metabolism	9	9/ 631	46/ 3470	0.19565217391304	0.4633	0.8525
map00710	Carbon fixation in photosynthetic organisms	5	5/ 631	25/ 3470	0.2	0.4872	0.8731
map04066	HIF-1 signaling pathway	2	2/ 631	10/ 3470	0.2	0.5672	0.8895
map00622	Xylene degradation	1	1/ 631	3/ 3470	0.33333333333333	0.4524	0.892
map00621	Dioxin degradation	1	1/ 631	3/ 3470	0.33333333333333	0.4524	0.892
map05016	Huntington disease	1	1/ 631	3/ 3470	0.33333333333333	0.4524	0.892
map05225	Hepatocellular carcinoma	1	1/ 631	3/ 3470	0.33333333333333	0.4524	0.892
map05204	Chemical carcinogenesis - DNA adducts	1	1/ 631	3/ 3470	0.33333333333333	0.4524	0.892
map00670	One carbon pool by folate	3	3/ 631	16/ 3470	0.1875	0.5778	0.896
map03060	Protein export	4	4/ 631	22/ 3470	0.18181818181818	0.587	0.9001
map00020	Citrate cycle (TCA cycle)	8	8/ 631	40/ 3470	0.2	0.4459	0.9049
map00052	Galactose metabolism	8	8/ 631	40/ 3470	0.2	0.4459	0.9049
map01502	Vancomycin resistance	2	2/ 631	8/ 3470	0.25	0.4424	0.9112
map00010	Glycolysis / Gluconeogenesis	10	10/ 631	60/ 3470	0.16666666666667	0.673	0.9196
map05130	Pathogenic Escherichia coli infection	1	1/ 631	6/ 3470	0.16666666666667	0.7004	0.9293
map00362	Benzoate degradation	2	2/ 631	11/ 3470	0.18181818181818	0.6216	0.9324
map00920	Sulfur metabolism	5	5/ 631	31/ 3470	0.16129032258065	0.6893	0.9326
map00280	Valine, leucine and isoleucine degradation	2	2/ 631	12/ 3470	0.16666666666667	0.6706	0.9348
map00380	Tryptophan metabolism	2	2/ 631	12/ 3470	0.16666666666667	0.6706	0.9348
map00620	Pyruvate metabolism	12	12/ 631	73/ 3470	0.16438356164384	0.6989	0.9364
map00900	Terpenoid backbone biosynthesis	3	3/ 631	15/ 3470	0.2	0.5313	0.9399
map05133	Pertussis	3	3/ 631	15/ 3470	0.2	0.5313	0.9399
map05200	Pathways in cancer	1	1/ 631	5/ 3470	0.2	0.6336	0.9402
map04213	Longevity regulating pathway - multiple species	1	1/ 631	5/ 3470	0.2	0.6336	0.9402
map04217	Necroptosis	1	1/ 631	5/ 3470	0.2	0.6336	0.9402
map00982	Drug metabolism - cytochrome P450	1	1/ 631	5/ 3470	0.2	0.6336	0.9402
map00980	Metabolism of xenobiotics by cytochrome P450	1	1/ 631	5/ 3470	0.2	0.6336	0.9402
map05418	Fluid shear stress and atherosclerosis	1	1/ 631	5/ 3470	0.2	0.6336	0.9402
map03018	RNA degradation	3	3/ 631	17/ 3470	0.17647058823529	0.6214	0.9423
map04146	Peroxisome	1	1/ 631	7/ 3470	0.14285714285714	0.7549	0.9471
map00626	Naphthalene degradation	1	1/ 631	4/ 3470	0.25	0.5521	0.9524
map05165	Human papillomavirus infection	1	1/ 631	4/ 3470	0.25	0.5521	0.9524
map05203	Viral carcinogenesis	1	1/ 631	4/ 3470	0.25	0.5521	0.9524
map05010	Alzheimer disease	1	1/ 631	4/ 3470	0.25	0.5521	0.9524
map00625	Chloroalkane and chloroalkene degradation	1	1/ 631	4/ 3470	0.25	0.5521	0.9524
map01524	Platinum drug resistance	1	1/ 631	4/ 3470	0.25	0.5521	0.9524
map05207	Chemical carcinogenesis - receptor activation	1	1/ 631	4/ 3470	0.25	0.5521	0.9524
map04930	Type II diabetes mellitus	1	1/ 631	4/ 3470	0.25	0.5521	0.9524
map00260	Glycine, serine and threonine metabolism	7	7/ 631	45/ 3470	0.15555555555556	0.7357	0.9669
map02060	Phosphotransferase system (PTS)	7	7/ 631	51/ 3470	0.13725490196078	0.8456	0.9724
map00770	Pantothenate and CoA biosynthesis	3	3/ 631	24/ 3470	0.125	0.8393	0.9734
map00790	Folate biosynthesis	4	4/ 631	29/ 3470	0.13793103448276	0.8005	0.9777
map00730	Thiamine metabolism	2	2/ 631	15/ 3470	0.13333333333333	0.7871	0.9786
map00071	Fatty acid degradation	2	2/ 631	14/ 3470	0.14285714285714	0.753	0.9803
map00470	D-Amino acid metabolism	2	2/ 631	14/ 3470	0.14285714285714	0.753	0.9803
map00660	C5-Branched dibasic acid metabolism	2	2/ 631	14/ 3470	0.14285714285714	0.753	0.9803
map03410	Base excision repair	2	2/ 631	14/ 3470	0.14285714285714	0.753	0.9803
map04212	Longevity regulating pathway - worm	1	1/ 631	8/ 3470	0.125	0.7996	0.9852
map00261	Monobactam biosynthesis	1	1/ 631	9/ 3470	0.11111111111111	0.8361	0.9862
map00460	Cyanoamino acid metabolism	1	1/ 631	9/ 3470	0.11111111111111	0.8361	0.9862
map05230	Central carbon metabolism in cancer	1	1/ 631	10/ 3470	0.1	0.866	0.9877
map00860	Porphyrin metabolism	3	3/ 631	23/ 3470	0.1304347826087	0.8168	0.9888
map00360	Phenylalanine metabolism	2	2/ 631	35/ 3470	0.057142857142857	0.9924	0.9924
map05111	Biofilm formation - Vibrio cholerae	2	2/ 631	32/ 3470	0.0625	0.9871	0.9943
map00270	Cysteine and methionine metabolism	5	5/ 631	37/ 3470	0.13513513513514	0.8295	0.9954
map00040	Pentose and glucuronate interconversions	5	5/ 631	37/ 3470	0.13513513513514	0.8295	0.9954
map00290	Valine, leucine and isoleucine biosynthesis	2	2/ 631	20/ 3470	0.1	0.9023	1
map00760	Nicotinate and nicotinamide metabolism	2	2/ 631	22/ 3470	0.090909090909091	0.9294	1
map00480	Glutathione metabolism	2	2/ 631	22/ 3470	0.090909090909091	0.9294	1
map00400	Phenylalanine, tyrosine and tryptophan biosynthesis	2	2/ 631	22/ 3470	0.090909090909091	0.9294	1
map03440	Homologous recombination	3	3/ 631	30/ 3470	0.1	0.9301	1
map03070	Bacterial secretion system	4	4/ 631	38/ 3470	0.10526315789474	0.9344	1
map03430	Mismatch repair	2	2/ 631	23/ 3470	0.08695652173913	0.9401	1
map00540	Lipopolysaccharide biosynthesis	4	4/ 631	39/ 3470	0.1025641025641	0.9425	1
map00550	Peptidoglycan biosynthesis	2	2/ 631	24/ 3470	0.083333333333333	0.9493	1
map00220	Arginine biosynthesis	1	1/ 631	17/ 3470	0.058823529411765	0.9673	1
map00564	Glycerophospholipid metabolism	3	3/ 631	36/ 3470	0.083333333333333	0.9714	1
map01503	Cationic antimicrobial peptide (CAMP) resistance	3	3/ 631	37/ 3470	0.081081081081081	0.9755	1
map04122	Sulfur relay system	1	1/ 631	19/ 3470	0.052631578947368	0.9782	1
map00740	Riboflavin metabolism	1	1/ 631	19/ 3470	0.052631578947368	0.9782	1
map00051	Fructose and mannose metabolism	5	5/ 631	57/ 3470	0.087719298245614	0.9858	1
